# Supplementary material for: 4-Benzyl-4-methyl­morpholinium hexa­fluoro­phosphate
Source: Acta Crystallogr Sect E Struct Rep Online. 2010 Sep 30;66(Pt 10):o2695. doi: 10.1107/S1600536810038432 (PMC2983135; doi:10.1107/S1600536810038432)
Supplement: Supplementary file 1 [file e-66-o2695-sup1.cif]

##############################################################################
###                                                                        ###
###        Electronic paper (Acta Crystallographica Section E)             ###
###                                                                        ###
##############################################################################
#                                                                            #
# This CIF contains the data in a paper accepted for publication in Acta     #
# Crystallographica Section E. It conforms to the requirements of Notes      #
# for Authors for Section E, and has been peer reviewed under the auspices   #
# of the IUCr Commission on Journals.                                        #
#                                                                            #
# Full details of the Crystallographic Information File format               #
# are given in the paper "The Crystallographic Information File (CIF):       #
# a New Standard Archive File for Crystallography" by S. R. Hall, F. H.      #
# Allen and I. D. Brown [Acta Cryst. (1991), A47, 655-685].                  #
#                                                                            #
# The current version of the core CIF dictionary is obtainable from          #
# ftp://ftp.iucr.org/pub/cif_core.dic. The current version number is 2.4.    #
#                                                                            #
# Software is freely available for graphical display of the structure(s) in  #
# this CIF.  For information consult the CIF home page http://www.iucr.org/  #
# cif/home.html                                                              #
#                                                                            #
# This file may be used for bona fide research purposes within the           #
# scientific community so long as proper attribution is given to the journal # 
# article from which it was obtained.                                        #
#                                                                            #
##############################################################################
                                             
data_I
_audit_creation_method     SHELXL-97
_chemical_name_systematic
;
4-Benzyl-4-methylmorpholinium hexafluorophosphate
;
_chemical_name_common     ?
_chemical_formula_moiety     'C12 H18 N O +, F6 P -'
_chemical_formula_sum     'C12 H18 F6 N O P'
_chemical_formula_iupac     'C12 H18 N O +, P F6 -'
_chemical_formula_weight     337.24
_chemical_melting_point     ?
_symmetry_cell_setting     triclinic
_symmetry_space_group_name_H-M     'P -1'
loop_
    _symmetry_equiv_pos_as_xyz
    'x, y, z'
    '-x, -y, -z'
_cell_length_a     9.7268(14)
_cell_length_b     10.7183(16)
_cell_length_c     14.537(2)
_cell_angle_alpha     104.307(5)
_cell_angle_beta     96.816(8)
_cell_angle_gamma     95.633(7)
_cell_volume     1445.3(4)
_cell_formula_units_Z     4
_cell_measurement_reflns_used     4804
_cell_measurement_theta_min     1.5
_cell_measurement_theta_max     27.2
_cell_measurement_temperature     113(2)
_exptl_crystal_description     block
_exptl_crystal_colour     colorless
_exptl_crystal_size_max     0.22
_exptl_crystal_size_mid     0.14
_exptl_crystal_size_min     0.12
_exptl_crystal_density_diffrn     1.550
_exptl_crystal_density_meas     ?
_exptl_crystal_density_method     'not measured'
_exptl_crystal_F_000     696
_exptl_absorpt_coefficient_mu     0.255
_exptl_absorpt_correction_type     multi-scan
_exptl_absorpt_process_details     '(CrystalClear; Rigaku/MSC, 2005)'
_exptl_absorpt_correction_T_min     0.9461
_exptl_absorpt_correction_T_max     0.9701
_exptl_special_details
;
;
_diffrn_ambient_temperature     113(2)
_diffrn_radiation_type     MoK\a
_diffrn_radiation_wavelength     0.71070
_diffrn_radiation_source     'rotating anode'
_diffrn_radiation_monochromator     confocal
_diffrn_measurement_device_type     'Rigaku Saturn'
_diffrn_measurement_method     \w
_diffrn_detector_area_resol_mean     14.63
_diffrn_reflns_number     17415
_diffrn_reflns_av_R_equivalents     0.0430
_diffrn_reflns_av_sigmaI/netI     0.0628
_diffrn_reflns_theta_min     1.46
_diffrn_reflns_theta_max     27.22
_diffrn_reflns_theta_full     27.22
_diffrn_measured_fraction_theta_max     0.988
_diffrn_measured_fraction_theta_full     0.988
_diffrn_reflns_limit_h_min     -12
_diffrn_reflns_limit_h_max     12
_diffrn_reflns_limit_k_min     -13
_diffrn_reflns_limit_k_max     13
_diffrn_reflns_limit_l_min     -18
_diffrn_reflns_limit_l_max     18
_diffrn_standards_number     0
_diffrn_standards_interval_count     0
_diffrn_standards_interval_time     0
_diffrn_standards_decay_%     0
_refine_special_details
;
Refinement of <i>F</i>^2^ against ALL reflections. The weighted <i>R</i>-factor
<i>wR</i> and goodness of fit <i>S</i> are based on <i>F</i>^2^, conventional
<i>R</i>-factors <i>R</i> are based on <i>F</i>, with <i>F</i> set to zero for
negative <i>F</i>^2^. The threshold expression of <i>F</i>^2^ >
\s(<i>F</i>^2^) is used only for calculating <i>R</i>-factors(gt) <i>etc</i>.
and is not relevant to the choice of reflections for refinement.
<i>R</i>-factors based on <i>F</i>^2^ are statistically about twice as large
as those based on <i>F</i>, and <i>R</i>- factors based on ALL data will be
even larger.
;
_reflns_number_total     6387
_reflns_number_gt     4730
_reflns_threshold_expression     I>2sigma(I)
_refine_ls_structure_factor_coef     Fsqd
_refine_ls_matrix_type     full
_refine_ls_R_factor_all     0.0676
_refine_ls_R_factor_gt     0.0488
_refine_ls_wR_factor_gt     0.1041
_refine_ls_wR_factor_ref     0.1144
_refine_ls_goodness_of_fit_ref     1.029
_refine_ls_restrained_S_all     1.091
_refine_ls_number_reflns     6387
_refine_ls_number_parameters     401
_refine_ls_number_restraints     84
_refine_ls_hydrogen_treatment     constr
_refine_ls_weighting_scheme     calc
_refine_ls_weighting_details
         'calc w=1/[\s^2^(Fo^2^)+(0.0518P)^2^+0.0000P] where P=(Fo^2^+2Fc^2^)/3'
_atom_sites_solution_hydrogens     geom
_atom_sites_solution_primary     direct
_atom_sites_solution_secondary     difmap
_refine_ls_shift/su_max     0.002
_refine_ls_shift/su_mean     0.000
_refine_diff_density_max     0.529
_refine_diff_density_min     -0.403
_refine_ls_extinction_method     'SHELXS97 (Sheldrick, 2008)'
_refine_ls_extinction_coef     0.0123(11)
_refine_ls_extinction_expression
                                  'Fc^*^=kFc[1+0.001xFc^2^\l^3^/sin(2\q)]^-1/4^'
loop_
    _atom_type_symbol
    _atom_type_description
    _atom_type_scat_dispersion_real
    _atom_type_scat_dispersion_imag
    _atom_type_scat_source
    'C' 'C' 0.0033 0.0016
                         'International Tables Vol C Tables 4.2.6.8 and 6.1.1.4'
    'H' 'H' 0.0000 0.0000
                         'International Tables Vol C Tables 4.2.6.8 and 6.1.1.4'
    'N' 'N' 0.0061 0.0033
                         'International Tables Vol C Tables 4.2.6.8 and 6.1.1.4'
    'O' 'O' 0.0106 0.0060
                         'International Tables Vol C Tables 4.2.6.8 and 6.1.1.4'
    'F' 'F' 0.0171 0.0103
                         'International Tables Vol C Tables 4.2.6.8 and 6.1.1.4'
    'P' 'P' 0.1023 0.0942
                         'International Tables Vol C Tables 4.2.6.8 and 6.1.1.4'
_computing_data_collection     'CrystalClear (Rigaku/MSC, 2005)'
_computing_cell_refinement     'CrystalClear (Rigaku/MSC, 2005)'
_computing_data_reduction     'CrystalClear (Rigaku/MSC, 2005)'
_computing_structure_solution     'SHELXS97 (Sheldrick, 2008)'
_computing_structure_refinement     'SHELXS97 (Sheldrick, 2008)'
_computing_molecular_graphics     'SHELXTL (Sheldrick, 2008)'
_computing_publication_material     'SHELXTL (Sheldrick, 2008)'
loop_
    _atom_site_type_symbol
    _atom_site_label
    _atom_site_fract_x
    _atom_site_fract_y
    _atom_site_fract_z
    _atom_site_U_iso_or_equiv
    _atom_site_adp_type
    _atom_site_calc_flag
    _atom_site_refinement_flags
    _atom_site_occupancy
    _atom_site_disorder_assembly
    _atom_site_disorder_group
    P P1 0.30855(6) 0.37650(5) 0.09741(4) 0.02340(16) Uani d . 1 . .
    P P2 0.78163(6) 0.24754(6) 0.46477(4) 0.02855(17) Uani d D 1 . .
    F F1 0.42358(14) 0.39964(13) 0.03267(9) 0.0368(4) Uani d . 1 . .
    F F2 0.40636(15) 0.46701(15) 0.19023(9) 0.0463(4) Uani d . 1 . .
    F F3 0.23988(14) 0.49934(12) 0.07859(9) 0.0342(3) Uani d . 1 . .
    F F4 0.20934(16) 0.28651(14) 0.00513(10) 0.0477(4) Uani d . 1 . .
    F F5 0.37474(17) 0.25367(14) 0.11626(10) 0.0485(4) Uani d . 1 . .
    F F6 0.19177(15) 0.35492(14) 0.16311(10) 0.0449(4) Uani d . 1 . .
    F F7' 0.8866(8) 0.1865(7) 0.5320(5) 0.0485(9) Uani d PD 0.592(6) A 1
    F F8' 0.8069(6) 0.1427(5) 0.3741(3) 0.0583(12) Uani d PDU 0.592(6) A 1
    F F9' 0.6552(6) 0.1530(5) 0.4805(4) 0.0444(11) Uani d PDU 0.592(6) A 1
    F F10' 0.7621(6) 0.3542(5) 0.5615(4) 0.0595(14) Uani d PDU 0.592(6) A 1
    F F11' 0.9139(4) 0.3438(5) 0.4548(4) 0.0648(13) Uani d PDU 0.592(6) A 1
    F F12' 0.6806(7) 0.3126(7) 0.4031(6) 0.0322(4) Uani d PD 0.592(6) A 1
    F F7 0.8809(11) 0.1709(11) 0.5169(8) 0.0485(9) Uani d PD 0.408(6) A 2
    F F8 0.7411(7) 0.1201(7) 0.3742(5) 0.0583(12) Uani d PDU 0.408(6) A 2
    F F9 0.6530(9) 0.1932(7) 0.5062(6) 0.0444(11) Uani d PDU 0.408(6) A 2
    F F10 0.8134(9) 0.3697(7) 0.5478(6) 0.0595(14) Uani d PDU 0.408(6) A 2
    F F11 0.9009(7) 0.2907(8) 0.4109(5) 0.0648(13) Uani d PDU 0.408(6) A 2
    F F12 0.6762(11) 0.3186(11) 0.4054(8) 0.0322(4) Uani d PD 0.408(6) A 2
    O O1 1.00560(16) 0.81093(14) 0.22635(11) 0.0328(4) Uani d . 1 . .
    O O2 0.27675(18) 0.27512(15) 0.54849(10) 0.0333(4) Uani d . 1 . .
    N N1 0.85004(17) 0.55784(16) 0.20963(12) 0.0205(4) Uani d . 1 . .
    N N2 0.23494(18) 0.16209(16) 0.34181(12) 0.0215(4) Uani d . 1 . .
    C C1 0.9767(2) 0.5774(2) 0.16140(15) 0.0235(5) Uani d . 1 . .
    H H1A 0.9459 0.5845 0.0957 0.028 Uiso calc R 1 . .
    H H1B 1.0272 0.5007 0.1559 0.028 Uiso calc R 1 . .
    C C2 1.0748(2) 0.6979(2) 0.21631(17) 0.0295(5) Uani d . 1 . .
    H H2A 1.1104 0.6888 0.2807 0.035 Uiso calc R 1 . .
    H H2B 1.1556 0.7076 0.1820 0.035 Uiso calc R 1 . .
    C C3 0.8918(2) 0.8002(2) 0.27847(16) 0.0304(5) Uani d . 1 . .
    H H3A 0.8457 0.8797 0.2861 0.037 Uiso calc R 1 . .
    H H3B 0.9276 0.7928 0.3433 0.037 Uiso calc R 1 . .
    C C4 0.7860(2) 0.6831(2) 0.22778(16) 0.0262(5) Uani d . 1 . .
    H H4A 0.7435 0.6950 0.1657 0.031 Uiso calc R 1 . .
    H H4B 0.7107 0.6769 0.2673 0.031 Uiso calc R 1 . .
    C C5 0.7400(2) 0.4531(2) 0.14237(15) 0.0234(5) Uani d . 1 . .
    H H5A 0.6536 0.4513 0.1721 0.028 Uiso calc R 1 . .
    H H5B 0.7180 0.4783 0.0817 0.028 Uiso calc R 1 . .
    C C6 0.7801(2) 0.3181(2) 0.11851(15) 0.0237(5) Uani d . 1 . .
    C C7 0.7297(2) 0.2279(2) 0.16439(17) 0.0317(5) Uani d . 1 . .
    H H7 0.6761 0.2540 0.2147 0.038 Uiso calc R 1 . .
    C C8 0.7564(3) 0.1000(2) 0.13772(19) 0.0406(6) Uani d . 1 . .
    H H8 0.7215 0.0391 0.1697 0.049 Uiso calc R 1 . .
    C C9 0.8342(3) 0.0617(2) 0.0645(2) 0.0433(7) Uani d . 1 . .
    H H9 0.8526 -0.0257 0.0457 0.052 Uiso calc R 1 . .
    C C10 0.8852(3) 0.1513(3) 0.01851(19) 0.0415(7) Uani d . 1 . .
    H H10 0.9394 0.1252 -0.0314 0.050 Uiso calc R 1 . .
    C C11 0.8581(2) 0.2777(2) 0.04457(16) 0.0314(6) Uani d . 1 . .
    H H11 0.8927 0.3380 0.0120 0.038 Uiso calc R 1 . .
    C C12 0.8884(2) 0.5197(2) 0.30086(14) 0.0262(5) Uani d . 1 . .
    H H12A 0.9362 0.4423 0.2874 0.039 Uiso calc R 1 . .
    H H12B 0.8035 0.5008 0.3279 0.039 Uiso calc R 1 . .
    H H12C 0.9505 0.5912 0.3470 0.039 Uiso calc R 1 . .
    C C13 0.2326(2) 0.3049(2) 0.38787(16) 0.0275(5) Uani d . 1 . .
    H H13A 0.1351 0.3204 0.3943 0.033 Uiso calc R 1 . .
    H H13B 0.2675 0.3568 0.3457 0.033 Uiso calc R 1 . .
    C C14 0.3215(3) 0.3497(2) 0.48603(16) 0.0321(6) Uani d . 1 . .
    H H14A 0.4204 0.3410 0.4792 0.038 Uiso calc R 1 . .
    H H14B 0.3151 0.4426 0.5144 0.038 Uiso calc R 1 . .
    C C15 0.2877(3) 0.1415(2) 0.50940(15) 0.0297(5) Uani d . 1 . .
    H H15A 0.2595 0.0912 0.5543 0.036 Uiso calc R 1 . .
    H H15B 0.3861 0.1314 0.5018 0.036 Uiso calc R 1 . .
    C C16 0.1962(2) 0.0883(2) 0.41301(15) 0.0245(5) Uani d . 1 . .
    H H16A 0.2060 -0.0045 0.3877 0.029 Uiso calc R 1 . .
    H H16B 0.0972 0.0943 0.4212 0.029 Uiso calc R 1 . .
    C C17 0.3792(2) 0.1439(2) 0.31398(15) 0.0233(5) Uani d . 1 . .
    H H17A 0.4005 0.2021 0.2728 0.028 Uiso calc R 1 . .
    H H17B 0.4486 0.1724 0.3731 0.028 Uiso calc R 1 . .
    C C18 0.3991(2) 0.0077(2) 0.26190(15) 0.0222(5) Uani d . 1 . .
    C C19 0.4247(2) -0.0859(2) 0.31083(15) 0.0259(5) Uani d . 1 . .
    H H19 0.4245 -0.0661 0.3782 0.031 Uiso calc R 1 . .
    C C20 0.4506(2) -0.2080(2) 0.26217(16) 0.0305(5) Uani d . 1 . .
    H H20 0.4643 -0.2723 0.2959 0.037 Uiso calc R 1 . .
    C C21 0.4564(2) -0.2362(2) 0.16470(16) 0.0281(5) Uani d . 1 . .
    H H21 0.4756 -0.3193 0.1316 0.034 Uiso calc R 1 . .
    C C22 0.4341(2) -0.1434(2) 0.11574(16) 0.0294(5) Uani d . 1 . .
    H H22 0.4394 -0.1622 0.0490 0.035 Uiso calc R 1 . .
    C C23 0.4040(2) -0.0223(2) 0.16372(15) 0.0278(5) Uani d . 1 . .
    H H23 0.3866 0.0405 0.1292 0.033 Uiso calc R 1 . .
    C C24 0.1262(2) 0.1182(2) 0.25385(15) 0.0289(5) Uani d . 1 . .
    H H24A 0.1221 0.0244 0.2269 0.043 Uiso calc R 1 . .
    H H24B 0.1508 0.1637 0.2061 0.043 Uiso calc R 1 . .
    H H24C 0.0350 0.1380 0.2712 0.043 Uiso calc R 1 . .
loop_
    _atom_site_aniso_label
    _atom_site_aniso_U_11
    _atom_site_aniso_U_22
    _atom_site_aniso_U_33
    _atom_site_aniso_U_12
    _atom_site_aniso_U_13
    _atom_site_aniso_U_23
    P1 0.0243(3) 0.0239(3) 0.0254(3) 0.0053(2) 0.0057(3) 0.0112(2)
    P2 0.0243(3) 0.0329(4) 0.0321(4) 0.0022(3) 0.0026(3) 0.0165(3)
    F1 0.0325(8) 0.0462(9) 0.0401(8) 0.0109(7) 0.0181(7) 0.0186(7)
    F2 0.0434(9) 0.0533(10) 0.0331(8) 0.0054(7) -0.0054(7) 0.0000(7)
    F3 0.0361(8) 0.0347(8) 0.0433(8) 0.0166(6) 0.0148(7) 0.0229(6)
    F4 0.0494(10) 0.0389(9) 0.0444(9) -0.0092(7) -0.0088(7) 0.0046(7)
    F5 0.0645(11) 0.0424(9) 0.0555(10) 0.0321(8) 0.0210(8) 0.0288(8)
    F6 0.0417(9) 0.0553(10) 0.0563(10) 0.0147(7) 0.0240(8) 0.0378(8)
    F7' 0.0379(11) 0.0567(19) 0.058(2) 0.0078(12) -0.0078(12) 0.0350(18)
    F8' 0.076(3) 0.070(2) 0.0396(10) 0.046(2) 0.020(2) 0.0151(12)
    F9' 0.0339(9) 0.047(3) 0.057(3) -0.0077(18) 0.0016(16) 0.031(2)
    F10' 0.084(4) 0.0476(16) 0.0360(16) 0.016(2) -0.0128(19) -0.0014(13)
    F11' 0.0255(12) 0.083(3) 0.101(4) -0.0102(18) 0.000(2) 0.065(3)
    F12' 0.0292(8) 0.0341(10) 0.0355(8) 0.0051(6) -0.0023(7) 0.0162(7)
    F7 0.0379(11) 0.0567(19) 0.058(2) 0.0078(12) -0.0078(12) 0.0350(18)
    F8 0.076(3) 0.070(2) 0.0396(10) 0.046(2) 0.020(2) 0.0151(12)
    F9 0.0339(9) 0.047(3) 0.057(3) -0.0077(18) 0.0016(16) 0.031(2)
    F10 0.084(4) 0.0476(16) 0.0360(16) 0.016(2) -0.0128(19) -0.0014(13)
    F11 0.0255(12) 0.083(3) 0.101(4) -0.0102(18) 0.000(2) 0.065(3)
    F12 0.0292(8) 0.0341(10) 0.0355(8) 0.0051(6) -0.0023(7) 0.0162(7)
    O1 0.0361(10) 0.0228(9) 0.0409(10) 0.0034(7) 0.0130(8) 0.0079(7)
    O2 0.0499(11) 0.0283(9) 0.0239(8) 0.0131(8) 0.0112(8) 0.0051(7)
    N1 0.0187(9) 0.0237(10) 0.0204(9) 0.0049(7) 0.0041(8) 0.0067(7)
    N2 0.0240(10) 0.0193(9) 0.0218(9) 0.0034(7) 0.0019(8) 0.0069(7)
    C1 0.0192(11) 0.0264(12) 0.0259(12) 0.0048(9) 0.0083(9) 0.0057(9)
    C2 0.0245(13) 0.0277(12) 0.0353(13) 0.0032(10) 0.0090(10) 0.0041(10)
    C3 0.0327(14) 0.0276(12) 0.0336(13) 0.0102(10) 0.0116(11) 0.0073(10)
    C4 0.0249(12) 0.0272(12) 0.0296(12) 0.0107(10) 0.0064(10) 0.0092(10)
    C5 0.0174(11) 0.0311(12) 0.0212(11) 0.0019(9) 0.0002(9) 0.0076(9)
    C6 0.0173(11) 0.0285(12) 0.0222(11) -0.0007(9) -0.0019(9) 0.0046(9)
    C7 0.0268(13) 0.0339(13) 0.0311(13) -0.0031(10) -0.0029(10) 0.0086(10)
    C8 0.0378(15) 0.0310(14) 0.0484(16) -0.0052(11) -0.0098(13) 0.0133(12)
    C9 0.0311(15) 0.0283(14) 0.0589(18) 0.0046(11) -0.0114(13) -0.0017(13)
    C10 0.0254(14) 0.0392(15) 0.0483(16) 0.0031(11) 0.0012(12) -0.0075(13)
    C11 0.0241(13) 0.0338(13) 0.0313(13) -0.0005(10) 0.0035(10) 0.0013(10)
    C12 0.0279(13) 0.0285(12) 0.0220(11) 0.0041(10) -0.0006(10) 0.0080(9)
    C13 0.0340(14) 0.0200(11) 0.0316(12) 0.0092(10) 0.0069(11) 0.0091(9)
    C14 0.0435(15) 0.0215(12) 0.0299(13) 0.0066(11) 0.0067(11) 0.0027(10)
    C15 0.0414(15) 0.0279(13) 0.0245(12) 0.0118(11) 0.0099(11) 0.0102(10)
    C16 0.0255(12) 0.0256(12) 0.0273(12) 0.0053(9) 0.0097(10) 0.0123(9)
    C17 0.0225(12) 0.0244(11) 0.0218(11) -0.0016(9) 0.0035(9) 0.0056(9)
    C18 0.0188(11) 0.0231(11) 0.0223(11) -0.0005(9) 0.0023(9) 0.0035(9)
    C19 0.0226(12) 0.0334(13) 0.0227(11) 0.0084(10) 0.0024(9) 0.0078(10)
    C20 0.0273(13) 0.0316(13) 0.0363(13) 0.0118(10) 0.0052(11) 0.0129(11)
    C21 0.0214(12) 0.0256(12) 0.0343(13) 0.0048(9) 0.0051(10) 0.0014(10)
    C22 0.0297(13) 0.0318(13) 0.0230(12) -0.0008(10) 0.0051(10) 0.0014(10)
    C23 0.0320(13) 0.0264(12) 0.0241(12) 0.0014(10) 0.0031(10) 0.0063(10)
    C24 0.0279(13) 0.0281(12) 0.0287(12) -0.0015(10) -0.0056(10) 0.0102(10)
_geom_special_details
;
All e.s.d.'s (except the e.s.d. in the dihedral angle between two l.s. planes)
are estimated using the full covariance matrix. The cell e.s.d.'s are taken
into account individually in the estimation of e.s.d.'s in distances, angles
and torsion angles; correlations between e.s.d.'s in cell parameters are only
used when they are defined by crystal symmetry. An approximate (isotropic)
treatment of cell e.s.d.'s is used for estimating e.s.d.'s involving l.s.
planes.
;
loop_
    _geom_bond_atom_site_label_1
    _geom_bond_atom_site_label_2
    _geom_bond_site_symmetry_2
    _geom_bond_distance
    _geom_bond_publ_flag
    P1 F1 . 1.5843(13) ?
    P1 F5 . 1.5893(13) ?
    P1 F4 . 1.5910(14) ?
    P1 F2 . 1.5919(14) ?
    P1 F3 . 1.6005(13) ?
    P1 F6 . 1.6035(14) ?
    P2 F10 . 1.523(6) ?
    P2 F8' . 1.568(4) ?
    P2 F11 . 1.569(5) ?
    P2 F7 . 1.572(6) ?
    P2 F9 . 1.573(6) ?
    P2 F12' . 1.578(5) ?
    P2 F9' . 1.590(4) ?
    P2 F11' . 1.612(4) ?
    P2 F10' . 1.623(4) ?
    P2 F7' . 1.624(4) ?
    P2 F8 . 1.624(6) ?
    P2 F12 . 1.626(6) ?
    O1 C3 . 1.425(3) ?
    O1 C2 . 1.427(3) ?
    O2 C15 . 1.424(2) ?
    O2 C14 . 1.427(3) ?
    N1 C12 . 1.498(3) ?
    N1 C1 . 1.510(2) ?
    N1 C4 . 1.513(3) ?
    N1 C5 . 1.528(3) ?
    N2 C24 . 1.503(3) ?
    N2 C16 . 1.509(3) ?
    N2 C13 . 1.515(3) ?
    N2 C17 . 1.524(3) ?
    C1 C2 . 1.512(3) ?
    C1 H1A . 0.9900 ?
    C1 H1B . 0.9900 ?
    C2 H2A . 0.9900 ?
    C2 H2B . 0.9900 ?
    C3 C4 . 1.512(3) ?
    C3 H3A . 0.9900 ?
    C3 H3B . 0.9900 ?
    C4 H4A . 0.9900 ?
    C4 H4B . 0.9900 ?
    C5 C6 . 1.503(3) ?
    C5 H5A . 0.9900 ?
    C5 H5B . 0.9900 ?
    C6 C7 . 1.386(3) ?
    C6 C11 . 1.395(3) ?
    C7 C8 . 1.389(3) ?
    C7 H7 . 0.9500 ?
    C8 C9 . 1.382(4) ?
    C8 H8 . 0.9500 ?
    C9 C10 . 1.384(4) ?
    C9 H9 . 0.9500 ?
    C10 C11 . 1.374(3) ?
    C10 H10 . 0.9500 ?
    C11 H11 . 0.9500 ?
    C12 H12A . 0.9800 ?
    C12 H12B . 0.9800 ?
    C12 H12C . 0.9800 ?
    C13 C14 . 1.517(3) ?
    C13 H13A . 0.9900 ?
    C13 H13B . 0.9900 ?
    C14 H14A . 0.9900 ?
    C14 H14B . 0.9900 ?
    C15 C16 . 1.513(3) ?
    C15 H15A . 0.9900 ?
    C15 H15B . 0.9900 ?
    C16 H16A . 0.9900 ?
    C16 H16B . 0.9900 ?
    C17 C18 . 1.512(3) ?
    C17 H17A . 0.9900 ?
    C17 H17B . 0.9900 ?
    C18 C19 . 1.391(3) ?
    C18 C23 . 1.391(3) ?
    C19 C20 . 1.387(3) ?
    C19 H19 . 0.9500 ?
    C20 C21 . 1.383(3) ?
    C20 H20 . 0.9500 ?
    C21 C22 . 1.377(3) ?
    C21 H21 . 0.9500 ?
    C22 C23 . 1.391(3) ?
    C22 H22 . 0.9500 ?
    C23 H23 . 0.9500 ?
    C24 H24A . 0.9800 ?
    C24 H24B . 0.9800 ?
    C24 H24C . 0.9800 ?
loop_
    _geom_angle_atom_site_label_1
    _geom_angle_atom_site_label_2
    _geom_angle_atom_site_label_3
    _geom_angle_site_symmetry_1
    _geom_angle_site_symmetry_3
    _geom_angle
    _geom_angle_publ_flag
    F1 P1 F5 . . 90.51(8) ?
    F1 P1 F4 . . 89.97(8) ?
    F5 P1 F4 . . 90.45(9) ?
    F1 P1 F2 . . 90.56(8) ?
    F5 P1 F2 . . 89.86(9) ?
    F4 P1 F2 . . 179.38(8) ?
    F1 P1 F3 . . 90.16(7) ?
    F5 P1 F3 . . 179.23(8) ?
    F4 P1 F3 . . 89.18(8) ?
    F2 P1 F3 . . 90.50(8) ?
    F1 P1 F6 . . 179.29(8) ?
    F5 P1 F6 . . 90.15(8) ?
    F4 P1 F6 . . 90.26(8) ?
    F2 P1 F6 . . 89.20(8) ?
    F3 P1 F6 . . 89.18(7) ?
    F10 P2 F8' . . 157.7(3) ?
    F10 P2 F11 . . 94.0(3) ?
    F8' P2 F11 . . 64.7(3) ?
    F10 P2 F7 . . 93.1(4) ?
    F8' P2 F7 . . 81.6(5) ?
    F11 P2 F7 . . 91.5(4) ?
    F10 P2 F9 . . 92.6(3) ?
    F8' P2 F9 . . 109.1(3) ?
    F11 P2 F9 . . 172.8(4) ?
    F7 P2 F9 . . 91.0(4) ?
    F10 P2 F12' . . 92.7(6) ?
    F8' P2 F12' . . 92.7(3) ?
    F11 P2 F12' . . 87.2(5) ?
    F7 P2 F12' . . 174.2(6) ?
    F9 P2 F12' . . 89.6(6) ?
    F10 P2 F9' . . 110.4(3) ?
    F8' P2 F9' . . 91.0(2) ?
    F11 P2 F9' . . 155.6(3) ?
    F7 P2 F9' . . 86.9(6) ?
    F9 P2 F9' . . 18.2(3) ?
    F12' P2 F9' . . 91.9(3) ?
    F10 P2 F11' . . 67.6(3) ?
    F8' P2 F11' . . 90.77(19) ?
    F11 P2 F11' . . 26.5(3) ?
    F7 P2 F11' . . 90.7(5) ?
    F9 P2 F11' . . 160.1(3) ?
    F12' P2 F11' . . 90.7(3) ?
    F9' P2 F11' . . 176.8(3) ?
    F10 P2 F10' . . 21.1(4) ?
    F8' P2 F10' . . 177.2(3) ?
    F11 P2 F10' . . 114.7(3) ?
    F7 P2 F10' . . 95.7(6) ?
    F9 P2 F10' . . 71.7(3) ?
    F12' P2 F10' . . 90.0(3) ?
    F9' P2 F10' . . 89.7(2) ?
    F11' P2 F10' . . 88.5(2) ?
    F10 P2 F7' . . 84.8(6) ?
    F8' P2 F7' . . 89.7(3) ?
    F11 P2 F7' . . 93.0(5) ?
    F7 P2 F7' . . 8.3(7) ?
    F9 P2 F7' . . 90.4(6) ?
    F12' P2 F7' . . 177.5(4) ?
    F9' P2 F7' . . 88.9(3) ?
    F11' P2 F7' . . 88.4(3) ?
    F10' P2 F7' . . 87.6(3) ?
    F10 P2 F8 . . 177.2(4) ?
    F8' P2 F8 . . 23.8(2) ?
    F11 P2 F8 . . 86.7(3) ?
    F7 P2 F8 . . 89.6(4) ?
    F9 P2 F8 . . 86.6(3) ?
    F12' P2 F8 . . 84.6(5) ?
    F9' P2 F8 . . 68.9(3) ?
    F11' P2 F8 . . 113.2(2) ?
    F10' P2 F8 . . 157.7(2) ?
    F7' P2 F8 . . 97.9(5) ?
    F10 P2 F12 . . 90.5(4) ?
    F8' P2 F12 . . 95.1(5) ?
    F11 P2 F12 . . 88.5(4) ?
    F7 P2 F12 . . 176.4(5) ?
    F9 P2 F12 . . 88.6(4) ?
    F12' P2 F12 . . 2.4(7) ?
    F9' P2 F12 . . 91.7(6) ?
    F11' P2 F12 . . 90.9(5) ?
    F10' P2 F12 . . 87.6(6) ?
    F7' P2 F12 . . 175.2(6) ?
    F8 P2 F12 . . 86.8(4) ?
    C3 O1 C2 . . 110.05(17) ?
    C15 O2 C14 . . 110.09(15) ?
    C12 N1 C1 . . 111.17(16) ?
    C12 N1 C4 . . 111.53(16) ?
    C1 N1 C4 . . 107.61(16) ?
    C12 N1 C5 . . 109.33(16) ?
    C1 N1 C5 . . 110.28(15) ?
    C4 N1 C5 . . 106.81(16) ?
    C24 N2 C16 . . 108.23(17) ?
    C24 N2 C13 . . 109.28(16) ?
    C16 N2 C13 . . 107.35(15) ?
    C24 N2 C17 . . 109.83(16) ?
    C16 N2 C17 . . 113.36(16) ?
    C13 N2 C17 . . 108.70(16) ?
    N1 C1 C2 . . 112.04(16) ?
    N1 C1 H1A . . 109.2 ?
    C2 C1 H1A . . 109.2 ?
    N1 C1 H1B . . 109.2 ?
    C2 C1 H1B . . 109.2 ?
    H1A C1 H1B . . 107.9 ?
    O1 C2 C1 . . 110.99(18) ?
    O1 C2 H2A . . 109.4 ?
    C1 C2 H2A . . 109.4 ?
    O1 C2 H2B . . 109.4 ?
    C1 C2 H2B . . 109.4 ?
    H2A C2 H2B . . 108.0 ?
    O1 C3 C4 . . 111.43(17) ?
    O1 C3 H3A . . 109.3 ?
    C4 C3 H3A . . 109.3 ?
    O1 C3 H3B . . 109.3 ?
    C4 C3 H3B . . 109.3 ?
    H3A C3 H3B . . 108.0 ?
    C3 C4 N1 . . 112.51(18) ?
    C3 C4 H4A . . 109.1 ?
    N1 C4 H4A . . 109.1 ?
    C3 C4 H4B . . 109.1 ?
    N1 C4 H4B . . 109.1 ?
    H4A C4 H4B . . 107.8 ?
    C6 C5 N1 . . 115.64(17) ?
    C6 C5 H5A . . 108.4 ?
    N1 C5 H5A . . 108.4 ?
    C6 C5 H5B . . 108.4 ?
    N1 C5 H5B . . 108.4 ?
    H5A C5 H5B . . 107.4 ?
    C7 C6 C11 . . 118.6(2) ?
    C7 C6 C5 . . 120.2(2) ?
    C11 C6 C5 . . 120.9(2) ?
    C6 C7 C8 . . 120.9(2) ?
    C6 C7 H7 . . 119.6 ?
    C8 C7 H7 . . 119.6 ?
    C9 C8 C7 . . 119.7(3) ?
    C9 C8 H8 . . 120.1 ?
    C7 C8 H8 . . 120.1 ?
    C8 C9 C10 . . 119.7(2) ?
    C8 C9 H9 . . 120.1 ?
    C10 C9 H9 . . 120.1 ?
    C11 C10 C9 . . 120.5(2) ?
    C11 C10 H10 . . 119.7 ?
    C9 C10 H10 . . 119.7 ?
    C10 C11 C6 . . 120.5(2) ?
    C10 C11 H11 . . 119.7 ?
    C6 C11 H11 . . 119.7 ?
    N1 C12 H12A . . 109.5 ?
    N1 C12 H12B . . 109.5 ?
    H12A C12 H12B . . 109.5 ?
    N1 C12 H12C . . 109.5 ?
    H12A C12 H12C . . 109.5 ?
    H12B C12 H12C . . 109.5 ?
    N2 C13 C14 . . 111.92(17) ?
    N2 C13 H13A . . 109.2 ?
    C14 C13 H13A . . 109.2 ?
    N2 C13 H13B . . 109.2 ?
    C14 C13 H13B . . 109.2 ?
    H13A C13 H13B . . 107.9 ?
    O2 C14 C13 . . 111.06(19) ?
    O2 C14 H14A . . 109.4 ?
    C13 C14 H14A . . 109.4 ?
    O2 C14 H14B . . 109.4 ?
    C13 C14 H14B . . 109.4 ?
    H14A C14 H14B . . 108.0 ?
    O2 C15 C16 . . 111.24(17) ?
    O2 C15 H15A . . 109.4 ?
    C16 C15 H15A . . 109.4 ?
    O2 C15 H15B . . 109.4 ?
    C16 C15 H15B . . 109.4 ?
    H15A C15 H15B . . 108.0 ?
    N2 C16 C15 . . 111.46(18) ?
    N2 C16 H16A . . 109.3 ?
    C15 C16 H16A . . 109.3 ?
    N2 C16 H16B . . 109.3 ?
    C15 C16 H16B . . 109.3 ?
    H16A C16 H16B . . 108.0 ?
    C18 C17 N2 . . 116.30(17) ?
    C18 C17 H17A . . 108.2 ?
    N2 C17 H17A . . 108.2 ?
    C18 C17 H17B . . 108.2 ?
    N2 C17 H17B . . 108.2 ?
    H17A C17 H17B . . 107.4 ?
    C19 C18 C23 . . 118.67(19) ?
    C19 C18 C17 . . 121.67(19) ?
    C23 C18 C17 . . 119.42(19) ?
    C20 C19 C18 . . 120.6(2) ?
    C20 C19 H19 . . 119.7 ?
    C18 C19 H19 . . 119.7 ?
    C21 C20 C19 . . 120.1(2) ?
    C21 C20 H20 . . 119.9 ?
    C19 C20 H20 . . 119.9 ?
    C22 C21 C20 . . 119.8(2) ?
    C22 C21 H21 . . 120.1 ?
    C20 C21 H21 . . 120.1 ?
    C21 C22 C23 . . 120.2(2) ?
    C21 C22 H22 . . 119.9 ?
    C23 C22 H22 . . 119.9 ?
    C22 C23 C18 . . 120.5(2) ?
    C22 C23 H23 . . 119.8 ?
    C18 C23 H23 . . 119.8 ?
    N2 C24 H24A . . 109.5 ?
    N2 C24 H24B . . 109.5 ?
    H24A C24 H24B . . 109.5 ?
    N2 C24 H24C . . 109.5 ?
    H24A C24 H24C . . 109.5 ?
    H24B C24 H24C . . 109.5 ?
loop_
    _geom_torsion_atom_site_label_1
    _geom_torsion_atom_site_label_2
    _geom_torsion_atom_site_label_3
    _geom_torsion_atom_site_label_4
    _geom_torsion_site_symmetry_1
    _geom_torsion_site_symmetry_2
    _geom_torsion_site_symmetry_3
    _geom_torsion_site_symmetry_4
    _geom_torsion
    _geom_torsion_publ_flag
    C12 N1 C1 C2 . . . . -70.4(2) ?
    C4 N1 C1 C2 . . . . 52.0(2) ?
    C5 N1 C1 C2 . . . . 168.14(17) ?
    C3 O1 C2 C1 . . . . 61.1(2) ?
    N1 C1 C2 O1 . . . . -58.5(2) ?
    C2 O1 C3 C4 . . . . -60.1(2) ?
    O1 C3 C4 N1 . . . . 56.6(2) ?
    C12 N1 C4 C3 . . . . 71.1(2) ?
    C1 N1 C4 C3 . . . . -51.1(2) ?
    C5 N1 C4 C3 . . . . -169.51(17) ?
    C12 N1 C5 C6 . . . . -56.4(2) ?
    C1 N1 C5 C6 . . . . 66.1(2) ?
    C4 N1 C5 C6 . . . . -177.22(17) ?
    N1 C5 C6 C7 . . . . 101.2(2) ?
    N1 C5 C6 C11 . . . . -84.4(2) ?
    C11 C6 C7 C8 . . . . 0.2(3) ?
    C5 C6 C7 C8 . . . . 174.8(2) ?
    C6 C7 C8 C9 . . . . 0.0(4) ?
    C7 C8 C9 C10 . . . . 0.2(4) ?
    C8 C9 C10 C11 . . . . -0.6(4) ?
    C9 C10 C11 C6 . . . . 0.8(4) ?
    C7 C6 C11 C10 . . . . -0.6(3) ?
    C5 C6 C11 C10 . . . . -175.1(2) ?
    C24 N2 C13 C14 . . . . 170.01(18) ?
    C16 N2 C13 C14 . . . . 52.8(2) ?
    C17 N2 C13 C14 . . . . -70.1(2) ?
    C15 O2 C14 C13 . . . . 60.1(2) ?
    N2 C13 C14 O2 . . . . -57.5(2) ?
    C14 O2 C15 C16 . . . . -61.0(2) ?
    C24 N2 C16 C15 . . . . -171.17(16) ?
    C13 N2 C16 C15 . . . . -53.3(2) ?
    C17 N2 C16 C15 . . . . 66.7(2) ?
    O2 C15 C16 N2 . . . . 59.0(2) ?
    C24 N2 C17 C18 . . . . -57.3(2) ?
    C16 N2 C17 C18 . . . . 63.9(2) ?
    C13 N2 C17 C18 . . . . -176.85(17) ?
    N2 C17 C18 C19 . . . . -80.6(2) ?
    N2 C17 C18 C23 . . . . 105.1(2) ?
    C23 C18 C19 C20 . . . . -1.9(3) ?
    C17 C18 C19 C20 . . . . -176.3(2) ?
    C18 C19 C20 C21 . . . . 2.5(3) ?
    C19 C20 C21 C22 . . . . -1.1(3) ?
    C20 C21 C22 C23 . . . . -0.9(3) ?
    C21 C22 C23 C18 . . . . 1.5(3) ?
    C19 C18 C23 C22 . . . . -0.1(3) ?
    C17 C18 C23 C22 . . . . 174.43(19) ?
data_global
_journal_date_recd_electronic     2010-09-14
_journal_date_accepted     2010-09-26
_journal_name_full     'Acta Crystallographica, Section E'
_journal_year     2010
_journal_volume     66
_journal_issue     10
_journal_page_first     o2695
_journal_page_last     o2695
_journal_paper_category     QO
_journal_coeditor_code     JH2209
_publ_contact_author_name     'Zang Hong-Jun'
_publ_contact_author_address
;
School of Materials and Chemical Engineering and
Key Lab of Hollow Fiber Membrane Materials &
Membrane Process,
Tianjin Polytechnic University, Tianjin 300160,
People's Republic of China
;
_publ_contact_author_email     chemhong@126.com
_publ_contact_author_fax     '8622 2452 8054'
_publ_contact_author_phone     '8622 2452 8359'
_publ_section_title
;
4-Benzyl-4-methylmorpholinium hexafluorophosphate
;
loop_
    _publ_author_name
    _publ_author_address
    'Su, Qiu-hong'
;
Department of Enviromental and Chemistry Engineering,
Tianjin Polytechnic University,
State Key Laboratory of Hollow Fiber Membrane Materials and Processes,
Tianjin 300160,
People's Republic of China
;
    'Zang, Hong-Jun'
;
Department of Enviromental and Chemistry Engineering,
Tianjin Polytechnic University,
State Key Laboratory of Hollow Fiber Membrane Materials and Processes,
Tianjin 300160,
People's Republic of China
;
    'Xu, Tian-lin'
;
Department of Textiles,
Tianjin Polytechnic University,
State Key Laboratory of Hollow Fiber Membrane Materials and Processes,
Tianjin 300160,
People's Republic of China
;
    'Ren, Yuan-Lin'
;
Department of Textiles,
Tianjin Polytechnic University,
State Key Laboratory of Hollow Fiber Membrane Materials and Processes,
Tianjin 300160,
People's Republic of China
;
