# Supplementary material for: 4-Benzyl-4-methyl­morpholinium hexa­fluoro­phosphate
Source: Acta Crystallogr Sect E Struct Rep Online. 2010 Sep 30;66(Pt 10):o2695. doi: 10.1107/S1600536810038432 (PMC2983135; doi:10.1107/S1600536810038432)
Supplement: Supplementary file 2 [file e-66-o2695-Isup2.hkl]

# 
# h,k,l, Fc-squared, Fo-squared, sigma(Fo-squared) and status flag 
# 
data_I
_shelx_title '  _R080616b' 
_shelx_refln_list_code          4 
_shelx_F_calc_maximum      177.65 
_exptl_crystal_F_000       696.00 
_reflns_d_resolution_high  0.7768 
 
loop_ 
 _symmetry_equiv_pos_as_xyz 
 'x, y, z' 
 '-x, -y, -z' 
 
_cell_length_a     9.7268 
_cell_length_b    10.7183 
_cell_length_c    14.5367 
_cell_angle_alpha 104.307 
_cell_angle_beta   96.816 
_cell_angle_gamma  95.633 
 
_shelx_F_squared_multiplier     1.000 
 
loop_ 
 _refln_index_h 
 _refln_index_k 
 _refln_index_l 
 _refln_F_squared_calc 
 _refln_F_squared_meas 
 _refln_F_squared_sigma 
 _refln_observed_status 
   1   0   0       86.59       66.22      2.56 o 
   2   0   0    21355.06    23025.14    211.08 o 
   3   0   0      835.99      867.93     11.44 o 
   4   0   0        5.87        9.81      1.81 o 
   5   0   0      977.37     1040.74     20.05 o 
   6   0   0     1441.74     1457.52     23.30 o 
   7   0   0       19.10       26.53      5.52 o 
   8   0   0        1.44        9.75      4.01 o 
   9   0   0     1025.78     1083.78     34.09 o 
  10   0   0      227.74      198.03     39.82 o 
  11   0   0      188.77      126.55     51.07 o 
  12   0   0       15.68       17.40     11.32 o 
 -12   1   0       28.45       23.49     10.93 o 
 -11   1   0      279.65      298.23     44.68 o 
 -10   1   0       47.19       52.61     14.20 o 
  -9   1   0      130.44      158.36     25.53 o 
  -8   1   0     1331.90     1459.67     40.00 o 
  -7   1   0        4.76        4.01      3.27 o 
  -6   1   0      191.99      217.89      6.17 o 
  -5   1   0        8.12        8.59      1.70 o 
  -4   1   0      519.64      622.59     10.02 o 
  -3   1   0     2348.91     2290.45     22.02 o 
  -2   1   0       26.52       25.54      1.98 o 
  -1   1   0      386.30      357.55      5.29 o 
   1   1   0      429.72      349.28      5.39 o 
   2   1   0     5274.10     5153.31     63.98 o 
   3   1   0      251.25      279.72      6.05 o 
   4   1   0      683.67      665.04     16.36 o 
   5   1   0      680.88      675.87     15.49 o 
   6   1   0      145.82      166.31      8.86 o 
   7   1   0        3.99        8.26      3.36 o 
   8   1   0      153.33      131.84     22.45 o 
   9   1   0       17.32       14.48      4.94 o 
  10   1   0        7.81        9.72      5.26 o 
  11   1   0        6.97        7.51      5.45 o 
  12   1   0        0.49        9.88      7.74 o 
 -12   2   0      115.29       70.61     35.25 o 
 -11   2   0       13.06        8.83      5.77 o 
 -10   2   0      358.31      330.37     72.37 o 
  -9   2   0      243.94      225.60     37.04 o 
  -8   2   0       74.83       62.28     11.68 o 
  -7   2   0       43.81       43.50      7.27 o 
  -6   2   0       15.58       21.18      3.39 o 
  -5   2   0      121.42      135.49     11.97 o 
  -4   2   0       22.59       28.20      3.99 o 
  -3   2   0       26.26       36.63      4.28 o 
  -2   2   0     7169.86     6911.67     96.39 o 
  -1   2   0     6979.62     6496.02     36.93 o 
   0   2   0    11972.85    11442.88     45.60 o 
   1   2   0     1554.31     1418.76     16.89 o 
   2   2   0       13.33       19.45      3.88 o 
   3   2   0      294.04      274.94     21.68 o 
   4   2   0     1900.15     1863.12     27.75 o 
   5   2   0      269.62      313.20      9.01 o 
   6   2   0      275.99      290.30      8.88 o 
   7   2   0     2179.78     2152.75     29.68 o 
   8   2   0      171.15      168.68     30.73 o 
   9   2   0     1146.78     1182.01     35.95 o 
  10   2   0      155.21      104.00     30.57 o 
  11   2   0       11.09        5.94      7.44 o 
 -12   3   0       37.22       22.16     21.75 o 
 -11   3   0        0.07        2.46      5.84 o 
 -10   3   0      897.78      874.54     43.08 o 
  -9   3   0      264.59      272.04     10.10 o 
  -8   3   0     1642.08     1625.73     60.75 o 
  -7   3   0       31.23       25.11      4.36 o 
  -6   3   0        2.76        4.02      1.56 o 
  -5   3   0        5.23        4.95      1.45 o 
  -4   3   0       33.79       30.00      3.48 o 
  -3   3   0      920.28      884.61     13.69 o 
  -2   3   0      996.51     1031.02     10.49 o 
  -1   3   0      549.87      445.16      7.08 o 
   0   3   0      177.21      176.69      4.73 o 
   1   3   0     2120.84     1980.29     15.65 o 
   2   3   0     2353.22     2323.33     23.29 o 
   3   3   0      486.94      534.90     11.67 o 
   4   3   0       34.04       29.34      5.92 o 
   5   3   0        7.15       19.49      3.90 o 
   6   3   0      421.91      461.43     14.88 o 
   7   3   0      900.55      989.97     24.30 o 
   8   3   0      728.37      797.16     31.76 o 
   9   3   0        0.52       10.46      4.86 o 
  10   3   0        4.76        9.53      6.31 o 
  11   3   0      409.37      382.98     28.72 o 
 -12   4   0       42.34       32.70     24.46 o 
 -11   4   0       61.09       53.78     25.44 o 
 -10   4   0      142.90      127.95     41.13 o 
  -9   4   0       11.36        8.43      5.28 o 
  -8   4   0      135.29      128.51     11.19 o 
  -7   4   0      111.52       93.60     14.02 o 
  -6   4   0      384.59      361.75     15.19 o 
  -5   4   0      584.39      588.46     16.69 o 
  -4   4   0        6.55        8.20      1.97 o 
  -3   4   0     2894.72     2896.23     38.19 o 
  -2   4   0       71.49       65.87     10.58 o 
  -1   4   0       90.70      119.75      4.46 o 
   0   4   0      189.68      211.19      4.61 o 
   1   4   0       45.71       54.78      6.86 o 
   2   4   0       58.77       86.27     14.21 o 
   3   4   0      449.73      503.93     15.16 o 
   4   4   0      242.72      238.69     10.04 o 
   5   4   0      373.51      358.84     17.08 o 
   6   4   0      533.98      485.95     20.47 o 
   7   4   0      261.34      248.15     16.91 o 
   8   4   0      734.42      762.29     41.65 o 
   9   4   0       34.84       28.87      7.79 o 
  10   4   0        0.11        6.25      6.50 o 
  11   4   0       13.50       21.10      9.41 o 
 -11   5   0        0.51        4.24      7.00 o 
 -10   5   0       12.33        7.29      9.59 o 
  -9   5   0       35.27       30.04      7.12 o 
  -8   5   0        2.62        6.04      2.87 o 
  -7   5   0      115.84      107.09     17.44 o 
  -6   5   0      409.61      379.56     11.33 o 
  -5   5   0      353.37      363.64      9.99 o 
  -4   5   0       95.99       99.64     19.13 o 
  -3   5   0     4762.94     4844.23     88.45 o 
  -2   5   0     4096.45     4457.18     63.14 o 
  -1   5   0      872.88      817.83     15.70 o 
   0   5   0      587.86      667.96     14.30 o 
   1   5   0        0.06        3.30      2.48 o 
   2   5   0     1650.72     1684.47     27.85 o 
   3   5   0      143.44      183.32     23.71 o 
   4   5   0      320.88      359.64     14.58 o 
   5   5   0       89.24      108.13     17.00 o 
   6   5   0      160.97      194.24     27.34 o 
   7   5   0      561.03      634.57     21.21 o 
   8   5   0       23.68       20.78      6.72 o 
   9   5   0       25.89       24.16     12.97 o 
  10   5   0       16.04       29.14     12.73 o 
 -11   6   0       36.53       27.10     13.52 o 
 -10   6   0      158.64      145.44     46.64 o 
  -9   6   0       50.20       58.87     17.74 o 
  -8   6   0        6.64        5.16      3.72 o 
  -7   6   0       29.82       41.47     12.30 o 
  -6   6   0      228.03      236.73     36.96 o 
  -5   6   0      340.16      357.16     16.13 o 
  -4   6   0      458.02      513.53     17.55 o 
  -3   6   0       50.42       72.20     15.02 o 
  -2   6   0      368.94      357.50     12.95 o 
  -1   6   0       40.03       28.67      4.54 o 
   0   6   0      743.94      766.37     16.31 o 
   1   6   0      181.11      154.27     19.57 o 
   2   6   0       13.82       27.83      5.50 o 
   3   6   0      148.41      156.84     18.59 o 
   4   6   0     1455.62     1592.72     34.08 o 
   5   6   0       39.34       47.20      8.07 o 
   6   6   0       75.44       88.66     16.44 o 
   7   6   0      206.40      199.38     33.21 o 
   8   6   0       67.76       66.02     15.70 o 
   9   6   0      207.86      175.36     58.46 o 
  10   6   0        2.42       10.52      8.09 o 
 -11   7   0       21.55       12.53     11.56 o 
 -10   7   0        1.18        7.61      8.77 o 
  -9   7   0        7.08       14.50     10.75 o 
  -8   7   0        9.35        8.22      4.57 o 
  -7   7   0       95.11       97.05     20.84 o 
  -6   7   0       55.75       47.12      8.59 o 
  -5   7   0      642.72      621.62     21.64 o 
  -4   7   0     1944.38     2015.55     63.38 o 
  -3   7   0      326.28      329.86     15.88 o 
  -2   7   0      563.33      529.47     14.81 o 
  -1   7   0       15.49        8.89      2.52 o 
   0   7   0       48.46       70.03     11.33 o 
   1   7   0       35.06       28.73      6.29 o 
   2   7   0      116.56      146.65     26.84 o 
   3   7   0      275.33      312.46     18.67 o 
   4   7   0      292.35      280.06     14.06 o 
   5   7   0       34.91       58.50     11.55 o 
   6   7   0      362.82      378.90     17.30 o 
   7   7   0       83.79       84.39     17.27 o 
   8   7   0      273.25      303.36     21.33 o 
   9   7   0      100.05       86.57     31.53 o 
 -10   8   0       33.59       39.51     15.15 o 
  -9   8   0       20.39       16.30      9.32 o 
  -8   8   0        0.13        5.15      3.70 o 
  -7   8   0       38.16       26.82      7.23 o 
  -6   8   0       56.17       49.21     10.30 o 
  -5   8   0      933.73      972.49     40.45 o 
  -4   8   0       10.72       15.95      5.27 o 
  -3   8   0      233.79      218.02     39.54 o 
  -2   8   0     1738.10     1772.53     28.72 o 
  -1   8   0      180.54      191.74     18.36 o 
   0   8   0      267.27      292.80     19.53 o 
   1   8   0     1026.34     1058.10     42.66 o 
   2   8   0       26.28       48.74      9.50 o 
   3   8   0      563.44      637.84     29.44 o 
   4   8   0       11.81       17.69      6.50 o 
   5   8   0      549.89      582.67     21.67 o 
   6   8   0      127.37      122.07     23.72 o 
   7   8   0       14.04       21.10      7.01 o 
   8   8   0       16.80       14.62      6.36 o 
 -10   9   0       87.74       72.70     37.49 o 
  -9   9   0       31.45       28.67     13.56 o 
  -8   9   0      105.75      117.88     39.32 o 
  -7   9   0        0.83        4.56      3.80 o 
  -6   9   0      235.61      240.79     54.50 o 
  -5   9   0      140.45      165.24     30.90 o 
  -4   9   0      537.54      530.76     20.23 o 
  -3   9   0       86.87      101.60     20.88 o 
  -2   9   0      160.63      143.26     12.41 o 
  -1   9   0        0.53        0.61      4.55 o 
   0   9   0       54.45       47.61      9.81 o 
   1   9   0       23.66       19.61      6.23 o 
   2   9   0      517.75      490.11     25.26 o 
   3   9   0      215.11      213.56     32.35 o 
   4   9   0      321.44      269.24     19.73 o 
   5   9   0      271.56      246.67     39.37 o 
   6   9   0       31.19       36.01      9.32 o 
   7   9   0        8.38       11.45      7.57 o 
  -9  10   0      295.15      315.87     35.54 o 
  -8  10   0       23.51       18.86     10.63 o 
  -7  10   0        0.03        4.90      4.27 o 
  -6  10   0        6.52        9.61      6.98 o 
  -5  10   0      135.99      121.39     24.07 o 
  -4  10   0        7.83       10.53      6.62 o 
  -3  10   0      213.85      194.41     34.03 o 
  -2  10   0      751.71      767.48     56.59 o 
  -1  10   0      112.91       88.02     20.37 o 
   0  10   0        7.08        9.27      4.66 o 
   1  10   0      399.61      396.95     23.94 o 
   2  10   0       15.15       23.04      6.67 o 
   3  10   0       67.22       68.13     14.35 o 
   4  10   0       30.32       36.95      9.20 o 
   5  10   0       45.36       36.09     10.68 o 
   6  10   0       40.47       50.51     14.59 o 
  -8  11   0       39.11       34.16     19.23 o 
  -7  11   0       38.11       53.09     17.59 o 
  -6  11   0        0.03        2.05      3.60 o 
  -5  11   0        1.56        6.43      4.55 o 
  -4  11   0       70.35       52.19     12.40 o 
  -3  11   0        0.26        7.06      4.89 o 
  -2  11   0        6.09        8.81      5.62 o 
  -1  11   0      199.88      185.43     52.38 o 
   0  11   0       16.67       25.04      6.98 o 
   1  11   0       71.50       51.18     15.16 o 
   2  11   0       50.30       33.60      7.99 o 
   3  11   0       30.07       24.31     11.44 o 
   4  11   0        0.39        2.24      3.90 o 
   5  11   0        1.14        6.85      4.55 o 
  -6  12   0       73.71       64.37     30.24 o 
  -5  12   0      159.45      166.32     54.26 o 
  -4  12   0       27.28       15.66      5.45 o 
  -3  12   0       19.20       18.72      8.04 o 
  -2  12   0       10.91       23.66      9.20 o 
  -1  12   0       13.16       10.02      5.67 o 
   0  12   0        0.18        6.60      5.55 o 
   1  12   0       12.93       21.36      9.17 o 
   2  12   0       10.54       14.16     10.49 o 
   3  12   0       20.56       19.23      7.57 o 
  -4  13   0       21.28       28.00     18.31 o 
  -3  13   0       54.73       69.48     23.08 o 
  -2  13   0       30.70       18.68     11.96 o 
  -1  13   0      269.27      321.73     25.61 o 
   0  13   0       87.37       91.02     40.31 o 
   1  13   0        1.15       10.41      8.65 o 
  -1 -13   1        6.62        5.55      4.42 o 
   0 -13   1        7.96        7.90      6.20 o 
   1 -13   1        9.90        9.67      8.03 o 
   2 -13   1        7.08       12.95     10.54 o 
   3 -13   1        5.83        7.62      9.50 o 
   4 -13   1       28.78       18.29      9.19 o 
  -4 -12   1       16.55       13.52      6.51 o 
  -3 -12   1       33.74       29.39     11.60 o 
  -2 -12   1       22.54       18.97     10.35 o 
  -1 -12   1        4.46        7.54      6.95 o 
   0 -12   1      256.32      244.06     55.71 o 
   1 -12   1        0.44       15.36     11.87 o 
   2 -12   1      315.20      362.75     19.80 o 
   3 -12   1       17.81       25.64      7.88 o 
   4 -12   1        2.65        6.42      5.58 o 
   5 -12   1        0.05        9.38      7.90 o 
   6 -12   1       69.62       64.94     32.04 o 
  -5 -11   1        7.57       11.78      6.30 o 
  -4 -11   1       19.97       15.47      6.67 o 
  -3 -11   1       11.73       17.93     10.61 o 
  -2 -11   1        9.92       12.82      4.67 o 
  -1 -11   1        0.01       10.80      4.97 o 
   0 -11   1       19.12       11.83      6.72 o 
   1 -11   1      100.13      106.25     21.20 o 
   2 -11   1      107.56       97.69     20.90 o 
   3 -11   1      217.46      256.86     57.55 o 
   4 -11   1       58.56       58.39     18.63 o 
   5 -11   1       94.52       86.96     32.82 o 
   6 -11   1       52.42       41.45     12.79 o 
   7 -11   1      115.41      100.89     35.42 o 
   8 -11   1        1.08        7.75      5.55 o 
  -7 -10   1       39.61       35.98     13.02 o 
  -6 -10   1       86.54       84.14     20.75 o 
  -5 -10   1       47.49       29.33     11.45 o 
  -4 -10   1       98.51       81.76     21.14 o 
  -3 -10   1        7.34       13.42      7.31 o 
  -2 -10   1      242.32      269.95     38.39 o 
  -1 -10   1      158.05      142.24     27.85 o 
   0 -10   1       25.90       46.46     13.13 o 
   1 -10   1        2.90        5.62      3.13 o 
   2 -10   1       56.10       63.72     13.42 o 
   3 -10   1        0.87        9.21      3.91 o 
   4 -10   1      172.60      153.89     43.06 o 
   5 -10   1        0.06        4.81      3.48 o 
   6 -10   1       10.14        8.13      4.64 o 
   7 -10   1       85.44       83.25     19.18 o 
   8 -10   1        8.05        7.96      5.36 o 
   9 -10   1      182.60      176.45     92.93 o 
  -8  -9   1      275.44      275.35     23.83 o 
  -7  -9   1        1.94        5.11      3.90 o 
  -6  -9   1      302.65      260.91     28.11 o 
  -5  -9   1        8.16       17.36      6.83 o 
  -4  -9   1        9.42        5.48      4.41 o 
  -3  -9   1     1515.57     1680.67     39.83 o 
  -2  -9   1        1.40        4.19      5.51 o 
  -1  -9   1      331.67      368.15     23.68 o 
   0  -9   1      133.33      110.11     20.13 o 
   1  -9   1     1131.16     1150.26     62.20 o 
   2  -9   1      318.64      321.93     25.13 o 
   3  -9   1      858.64      890.70     38.55 o 
   4  -9   1        1.92        7.22      6.61 o 
   5  -9   1      192.32      179.65     20.73 o 
   6  -9   1      300.39      270.53     37.37 o 
   7  -9   1        3.09        4.88      5.97 o 
   8  -9   1        2.47        9.32      4.77 o 
   9  -9   1       23.55       25.07     15.08 o 
  10  -9   1       39.88       52.67     35.92 o 
  -9  -8   1       29.64       35.32     15.88 o 
  -8  -8   1       33.50       29.17      9.74 o 
  -7  -8   1       30.30       37.18     10.73 o 
  -6  -8   1        9.41       16.79      5.83 o 
  -5  -8   1      681.16      655.12     23.87 o 
  -4  -8   1      262.16      284.75     19.07 o 
  -3  -8   1      250.26      273.06     26.31 o 
  -2  -8   1       20.37       46.61      7.92 o 
  -1  -8   1       15.31       16.12      5.18 o 
   0  -8   1       74.62       60.40     11.40 o 
   1  -8   1     1543.92     1403.88     22.82 o 
   2  -8   1      272.01      269.30      7.94 o 
   3  -8   1      108.72      114.22     20.37 o 
   4  -8   1      497.34      529.54     19.07 o 
   5  -8   1      165.27      196.96     35.44 o 
   6  -8   1       47.69       55.66     12.94 o 
   7  -8   1      118.26      120.15     30.28 o 
   8  -8   1       95.43       98.94     23.80 o 
   9  -8   1       94.19       65.54     30.86 o 
  10  -8   1       14.28       19.65     14.03 o 
  -9  -7   1        7.21        0.02      9.12 o 
  -8  -7   1       37.29       75.09     15.40 o 
  -7  -7   1      508.34      543.36     46.37 o 
  -6  -7   1       28.17       39.76      7.58 o 
  -5  -7   1      599.30      623.08     22.03 o 
  -4  -7   1      236.33      277.26     38.20 o 
  -3  -7   1      228.03      269.12     29.75 o 
  -2  -7   1      139.88      176.62     26.19 o 
  -1  -7   1        0.07        6.72      4.65 o 
   0  -7   1      432.45      477.50     13.83 o 
   1  -7   1      210.50      215.08     16.55 o 
   2  -7   1     1099.97     1120.18     17.14 o 
   3  -7   1      456.66      462.00     15.96 o 
   4  -7   1        8.63       10.96      8.87 o 
   5  -7   1       43.34       51.46     11.80 o 
   6  -7   1      551.96      554.93     18.57 o 
   7  -7   1      385.45      366.28     15.35 o 
   8  -7   1        4.15        2.41      2.84 o 
   9  -7   1       63.31       67.33     19.02 o 
  10  -7   1      139.17      121.44     42.67 o 
  11  -7   1       25.26        8.06     14.00 o 
 -10  -6   1       13.91       10.94      9.04 o 
  -9  -6   1       39.43       36.19     10.80 o 
  -8  -6   1       44.51       32.18      9.78 o 
  -7  -6   1      150.85      146.55     24.19 o 
  -6  -6   1      369.60      351.21     29.95 o 
  -5  -6   1       98.76       86.96     14.03 o 
  -4  -6   1       86.36       70.04     12.76 o 
  -3  -6   1      525.71      556.67     17.00 o 
  -2  -6   1      185.78      202.89     14.86 o 
  -1  -6   1       19.60       19.55      4.37 o 
   0  -6   1     1324.86     1349.36     25.08 o 
   1  -6   1      606.35      593.01     20.92 o 
   2  -6   1      894.88      814.67     14.69 o 
   3  -6   1      329.70      373.10     15.94 o 
   4  -6   1     1463.51     1488.39     34.00 o 
   5  -6   1        0.56        3.86      3.84 o 
   6  -6   1      619.89      618.45     30.35 o 
   7  -6   1       23.50       22.21      3.85 o 
   8  -6   1      540.76      473.78     18.70 o 
   9  -6   1      180.69      160.37     42.35 o 
  10  -6   1      192.19      164.99     55.31 o 
  11  -6   1        0.14       11.80     10.42 o 
 -10  -5   1        0.77       -2.54      7.91 o 
  -9  -5   1      121.28       99.40     25.08 o 
  -8  -5   1       11.19       14.41      6.22 o 
  -7  -5   1      755.40      753.93     26.07 o 
  -6  -5   1      791.09      796.55     21.59 o 
  -5  -5   1      368.65      368.77     21.90 o 
  -4  -5   1      442.00      464.15     17.16 o 
  -3  -5   1      349.97      376.95     14.92 o 
  -2  -5   1        8.93        4.65      4.70 o 
  -1  -5   1        5.64       14.27      3.03 o 
   0  -5   1      149.51      147.15      7.08 o 
   1  -5   1     3612.19     3641.76     55.71 o 
   2  -5   1      633.57      612.47     11.14 o 
   3  -5   1     4316.97     4666.69    196.96 o 
   4  -5   1      181.88      171.78     22.73 o 
   5  -5   1       55.45       55.64      6.15 o 
   6  -5   1      411.70      367.22      9.66 o 
   7  -5   1       38.05       32.64      7.09 o 
   8  -5   1      251.94      232.23     10.85 o 
   9  -5   1        1.31        4.09      4.32 o 
  10  -5   1      257.20      199.28     67.34 o 
  11  -5   1        8.97       17.76      9.85 o 
 -11  -4   1       15.75       15.37     10.12 o 
 -10  -4   1       85.92       55.46     24.66 o 
  -9  -4   1       81.83       71.14     16.88 o 
  -8  -4   1      367.50      373.81     24.87 o 
  -7  -4   1        0.11        4.72      5.19 o 
  -6  -4   1     1356.51     1280.63     29.26 o 
  -5  -4   1        0.00        5.39      2.64 o 
  -4  -4   1      776.37      777.59     20.04 o 
  -3  -4   1      525.05      489.26     14.54 o 
  -2  -4   1      295.20      307.16      7.18 o 
  -1  -4   1      501.96      536.26      8.37 o 
   0  -4   1     2253.71     2539.15     32.26 o 
   1  -4   1     1970.89     1805.60     16.49 o 
   2  -4   1      402.01      350.31      5.43 o 
   3  -4   1     1249.96     1170.32     13.70 o 
   4  -4   1      143.78      138.70      5.26 o 
   5  -4   1        9.15        9.81      2.18 o 
   6  -4   1       44.59       47.17      6.75 o 
   7  -4   1       57.15       53.85      9.42 o 
   8  -4   1      106.88      108.29     12.16 o 
   9  -4   1      138.15      159.82     32.10 o 
  10  -4   1       84.88       72.93     22.45 o 
 -11  -3   1       34.26       26.83     15.59 o 
 -10  -3   1       14.67        9.65      7.76 o 
  -9  -3   1       22.35       20.97      7.29 o 
  -8  -3   1      494.14      445.54     27.48 o 
  -7  -3   1      115.27      100.74     13.34 o 
  -6  -3   1     1264.84     1119.44     55.30 o 
  -5  -3   1      233.56      232.25      7.87 o 
  -4  -3   1      203.07      196.94     11.04 o 
  -3  -3   1     1205.65     1274.37     18.10 o 
  -2  -3   1      768.87      705.88     11.07 o 
  -1  -3   1      840.35      806.91      8.69 o 
   0  -3   1     2375.65     2126.21     20.60 o 
   1  -3   1     1139.37      972.04      7.54 o 
   2  -3   1     3680.84     3419.63     26.41 o 
   3  -3   1        0.73        5.50      1.09 o 
   4  -3   1       64.33       67.53      4.66 o 
   5  -3   1      377.15      376.33     11.90 o 
   6  -3   1      143.28      148.17      9.73 o 
   7  -3   1       60.69       52.36      9.10 o 
   8  -3   1        8.66        8.88      4.56 o 
   9  -3   1       41.18       43.32     13.12 o 
  10  -3   1      272.70      256.28     40.32 o 
  11  -3   1       12.64       13.96      9.47 o 
  12  -3   1       94.05       64.85     28.82 o 
 -12  -2   1       19.91       18.97     17.95 o 
 -11  -2   1       17.38       14.19     11.34 o 
 -10  -2   1        2.73       12.56      6.44 o 
  -9  -2   1      862.03      869.38     25.63 o 
  -8  -2   1     1000.36      982.10     37.84 o 
  -7  -2   1      510.53      438.72     15.34 o 
  -6  -2   1      198.32      180.06      9.31 o 
  -5  -2   1      245.78      223.31     10.50 o 
  -4  -2   1        5.53        4.36      1.86 o 
  -3  -2   1      186.69      141.23      8.51 o 
  -2  -2   1     8103.54     7822.08    106.28 o 
  -1  -2   1    13050.72    12268.55     70.75 o 
   0  -2   1     5157.30     4699.54     72.33 o 
   1  -2   1     1073.96     1044.80     15.50 o 
   2  -2   1     1669.23     1677.53     13.10 o 
   3  -2   1        0.01        0.60      0.89 o 
   4  -2   1     1170.20     1139.76     22.33 o 
   5  -2   1      357.06      364.01      7.36 o 
   6  -2   1      594.75      586.07     24.65 o 
   7  -2   1      188.30      173.93      6.62 o 
   8  -2   1      142.84      136.42     10.76 o 
   9  -2   1     1139.32     1149.96     32.84 o 
  10  -2   1      312.53      310.32     56.91 o 
  11  -2   1      279.10      225.46     74.41 o 
  12  -2   1       43.24       29.31     15.31 o 
 -12  -1   1       32.93       26.28     14.04 o 
 -11  -1   1       63.36       57.39     17.51 o 
 -10  -1   1       34.74       36.11     11.43 o 
  -9  -1   1      273.46      300.63     24.67 o 
  -8  -1   1      987.61      967.11     35.32 o 
  -7  -1   1     1043.27     1064.21     19.03 o 
  -6  -1   1      470.73      482.43     11.93 o 
  -5  -1   1       13.21       18.18      3.66 o 
  -4  -1   1      610.18      615.28     13.92 o 
  -3  -1   1     1452.48     1399.44     23.93 o 
  -2  -1   1     3203.14     3264.43     57.49 o 
  -1  -1   1      640.64      684.53      9.39 o 
   0  -1   1      817.22      741.57      9.37 o 
   1  -1   1      642.85      697.66      8.88 o 
   2  -1   1     5405.14     5335.84     56.02 o 
   3  -1   1     1126.93      993.52      7.95 o 
   4  -1   1      535.94      525.38      7.12 o 
   5  -1   1      400.88      418.66      8.96 o 
   6  -1   1     1254.99     1231.87     27.75 o 
   7  -1   1        4.38        3.61      2.78 o 
   8  -1   1      383.68      381.76     22.98 o 
   9  -1   1      871.94      978.37     41.00 o 
  10  -1   1       85.59       78.32     22.35 o 
  11  -1   1        0.23        9.03      6.28 o 
  12  -1   1       17.08       19.25     10.93 o 
 -12   0   1       11.74       11.84     10.16 o 
 -11   0   1        2.69       10.98      6.08 o 
 -10   0   1       17.94        8.37      5.68 o 
  -9   0   1      667.47      680.37     29.82 o 
  -8   0   1        2.90        4.55      1.93 o 
  -7   0   1      865.33      861.66     15.09 o 
  -6   0   1      104.81      112.03      7.18 o 
  -5   0   1     1762.68     1896.79     29.63 o 
  -4   0   1     2487.41     2473.51     26.47 o 
  -3   0   1     3132.86     2957.21     40.63 o 
  -2   0   1     1978.70     1920.06     29.45 o 
  -1   0   1        4.96        7.36      1.20 o 
   0   0   1       16.47       19.11      2.46 o 
   1   0   1     1697.52     1653.67     19.19 o 
   2   0   1    17245.54    18533.52    147.93 o 
   3   0   1     7448.96     7883.14     67.80 o 
   4   0   1     2231.41     2376.80     29.26 o 
   5   0   1      203.29      184.63      5.08 o 
   6   0   1      111.41      123.57      5.75 o 
   7   0   1      859.63      831.93     16.79 o 
   8   0   1       92.56       91.14      7.56 o 
   9   0   1        0.23       10.16      5.59 o 
  10   0   1       22.95       26.65      8.36 o 
  11   0   1       11.00       12.38      7.84 o 
  12   0   1       71.77       69.12     31.35 o 
 -12   1   1        3.52       11.24      9.17 o 
 -11   1   1      475.79      512.83     60.96 o 
 -10   1   1       86.46       62.69     17.24 o 
  -9   1   1       28.54       33.89      9.49 o 
  -8   1   1      270.65      290.26      9.65 o 
  -7   1   1      192.82      224.42     16.00 o 
  -6   1   1      966.99     1047.94     35.23 o 
  -5   1   1     1728.52     1901.27     35.98 o 
  -4   1   1      340.27      319.61      7.30 o 
  -3   1   1      983.39     1123.51     17.62 o 
  -2   1   1    15416.00    15765.32    237.19 o 
  -1   1   1     8582.74     8301.19     67.16 o 
   0   1   1     9340.20     9137.16     64.96 o 
   1   1   1      476.06      452.79      6.68 o 
   2   1   1    12394.91    11953.30    137.00 o 
   3   1   1     3594.90     3567.76     32.52 o 
   4   1   1       21.87       16.61      3.28 o 
   5   1   1        1.17        9.64      4.21 o 
   6   1   1      334.08      321.21     18.42 o 
   7   1   1       71.00       61.78      4.59 o 
   8   1   1      270.54      271.74     14.77 o 
   9   1   1       94.79      105.38     21.59 o 
  10   1   1      507.87      488.45     34.39 o 
  11   1   1       13.78       13.27      8.24 o 
 -12   2   1       19.84       21.71     15.10 o 
 -11   2   1       85.79      102.30     27.23 o 
 -10   2   1      164.74      156.75     29.90 o 
  -9   2   1      456.06      480.03     14.85 o 
  -8   2   1      301.22      287.34      8.76 o 
  -7   2   1      244.97      222.55     21.99 o 
  -6   2   1        4.74        9.20      2.88 o 
  -5   2   1      556.24      581.45     17.50 o 
  -4   2   1      593.09      610.07      9.17 o 
  -3   2   1      368.84      358.89      6.97 o 
  -2   2   1     1982.82     1868.97     15.14 o 
  -1   2   1     6847.19     6038.24     92.17 o 
   0   2   1     5521.42     5070.18     58.34 o 
   1   2   1       64.21       60.20      7.85 o 
   2   2   1       18.69       50.12      6.99 o 
   3   2   1     1838.05     1903.54     22.38 o 
   4   2   1       36.24       34.36      5.76 o 
   5   2   1       15.45       16.34      3.27 o 
   6   2   1      543.05      501.90     15.37 o 
   7   2   1      724.92      760.49     26.20 o 
   8   2   1      120.55      120.66     24.56 o 
   9   2   1      156.66      150.72     33.37 o 
  10   2   1       19.19       17.97      8.73 o 
  11   2   1       39.64       32.94     15.61 o 
 -12   3   1       14.19       24.68     18.80 o 
 -11   3   1       94.60       60.93     20.94 o 
 -10   3   1       11.70       15.56      7.88 o 
  -9   3   1      229.24      229.39     11.42 o 
  -8   3   1      830.67      930.29     35.83 o 
  -7   3   1       27.74       21.83      6.10 o 
  -6   3   1      192.37      206.27      9.20 o 
  -5   3   1      196.23      176.45      8.20 o 
  -4   3   1      140.83      144.06      4.38 o 
  -3   3   1      114.60      114.34      2.98 o 
  -2   3   1        9.12       14.90      1.82 o 
  -1   3   1        2.24        1.80      1.26 o 
   0   3   1      253.97      245.38      5.50 o 
   1   3   1      115.80      108.12     14.54 o 
   2   3   1       58.63       66.53      5.21 o 
   3   3   1      451.35      482.64     11.30 o 
   4   3   1     1939.90     2063.19     25.89 o 
   5   3   1      424.34      479.56     11.27 o 
   6   3   1     2093.99     2045.25     47.21 o 
   7   3   1      121.35      126.60     24.36 o 
   8   3   1      621.80      635.65     28.35 o 
   9   3   1       28.52       31.71     13.63 o 
  10   3   1       82.01       97.23     25.74 o 
  11   3   1       15.63       13.69      8.01 o 
 -12   4   1       47.97       45.49     35.48 o 
 -11   4   1       15.60        6.61      4.04 o 
 -10   4   1      392.02      396.95     20.91 o 
  -9   4   1      376.35      359.60     16.19 o 
  -8   4   1       71.32       53.45      9.52 o 
  -7   4   1      491.99      453.93     12.48 o 
  -6   4   1      119.53      116.90      8.98 o 
  -5   4   1     1097.83     1106.01     18.48 o 
  -4   4   1       69.81       61.18      3.89 o 
  -3   4   1      271.94      304.18      6.49 o 
  -2   4   1     3193.49     3477.19     37.28 o 
  -1   4   1     5039.02     5009.72    136.76 o 
   0   4   1        0.98        4.55      2.18 o 
   1   4   1       27.72       32.26      4.12 o 
   2   4   1       43.49       36.56      5.30 o 
   3   4   1        0.45        3.80      3.01 o 
   4   4   1       18.06       32.39      6.77 o 
   5   4   1       78.69      104.19     16.00 o 
   6   4   1      808.21      829.09     21.22 o 
   7   4   1       10.96        9.94      5.56 o 
   8   4   1      112.57      107.97     21.56 o 
   9   4   1      345.22      346.19     32.47 o 
  10   4   1        2.37        6.79      7.34 o 
  11   4   1       54.66       69.96     19.75 o 
 -12   5   1      102.69       86.18     39.30 o 
 -11   5   1       41.29       23.91     21.02 o 
 -10   5   1      480.79      524.43     31.14 o 
  -9   5   1        0.01        3.89      3.38 o 
  -8   5   1     1255.61     1306.32     28.55 o 
  -7   5   1      267.56      273.60     12.80 o 
  -6   5   1      932.27      936.05     23.49 o 
  -5   5   1      113.51       98.60      4.18 o 
  -4   5   1      437.29      515.65     17.31 o 
  -3   5   1      129.72      156.20     31.58 o 
  -2   5   1      734.95      770.35     14.25 o 
  -1   5   1       15.52       14.55      2.45 o 
   0   5   1      718.19      754.11     15.86 o 
   1   5   1      415.55      447.17     11.72 o 
   2   5   1      671.17      672.54     18.12 o 
   3   5   1      586.81      641.53     17.52 o 
   4   5   1      201.28      215.30     13.57 o 
   5   5   1      960.02     1100.78     24.52 o 
   6   5   1        5.02        8.37      3.84 o 
   7   5   1      368.15      363.28     18.34 o 
   8   5   1        8.43       11.09      5.93 o 
   9   5   1       11.77        9.05     12.30 o 
  10   5   1       29.50       38.93     15.17 o 
 -11   6   1        0.01        3.10      5.86 o 
 -10   6   1       30.68       34.10     16.79 o 
  -9   6   1      250.80      265.86     19.62 o 
  -8   6   1      731.09      788.25     49.82 o 
  -7   6   1      461.14      483.12     22.02 o 
  -6   6   1      720.97      791.28     57.75 o 
  -5   6   1     2121.28     2239.74     65.94 o 
  -4   6   1     1052.19     1022.38     29.93 o 
  -3   6   1     1308.82     1260.97     29.66 o 
  -2   6   1       19.82       41.91      6.04 o 
  -1   6   1     1985.61     2092.90     25.73 o 
   0   6   1       16.02       12.52      3.43 o 
   1   6   1     1160.62     1285.97     38.27 o 
   2   6   1        0.63        5.53      4.04 o 
   3   6   1       19.23       25.21      6.16 o 
   4   6   1      173.17      225.00     15.07 o 
   5   6   1      159.26      172.94     25.71 o 
   6   6   1      183.61      166.96     29.18 o 
   7   6   1        0.19        6.26      5.36 o 
   8   6   1        0.07        2.11      3.05 o 
   9   6   1       25.98       19.05     12.85 o 
  10   6   1        6.23       -2.58      9.98 o 
 -11   7   1       11.24       13.88     17.94 o 
 -10   7   1       35.36       30.27     23.23 o 
  -9   7   1      241.04      260.31     46.37 o 
  -8   7   1       31.94       31.17      8.47 o 
  -7   7   1      308.65      334.74     15.16 o 
  -6   7   1       23.37       26.68      6.16 o 
  -5   7   1       85.62      100.38     18.98 o 
  -4   7   1       10.58        9.21      6.23 o 
  -3   7   1      116.45      108.77     16.27 o 
  -2   7   1      614.55      625.82     13.17 o 
  -1   7   1       15.70       14.86      2.39 o 
   0   7   1      187.61      186.07     24.12 o 
   1   7   1     2180.15     2296.75     52.60 o 
   2   7   1      107.55      110.51     18.35 o 
   3   7   1     1160.43     1304.77     25.60 o 
   4   7   1      504.91      515.32     18.79 o 
   5   7   1      208.86      229.60     16.04 o 
   6   7   1       19.36       16.51      5.60 o 
   7   7   1      181.02      177.48     29.19 o 
   8   7   1        0.03        3.00      4.57 o 
   9   7   1        8.64       12.52     11.71 o 
 -10   8   1       62.42       54.75     30.62 o 
  -9   8   1       46.04       31.35     13.34 o 
  -8   8   1       31.31       30.91     14.26 o 
  -7   8   1      329.59      367.77     21.59 o 
  -6   8   1       16.46       18.43      7.97 o 
  -5   8   1      757.43      749.10     26.11 o 
  -4   8   1       46.54       39.34     12.29 o 
  -3   8   1      751.67      757.55     22.84 o 
  -2   8   1       89.00       85.63     13.69 o 
  -1   8   1       73.51       74.71     11.77 o 
   0   8   1       45.08       41.85      8.91 o 
   1   8   1      883.25      878.28     21.94 o 
   2   8   1       65.71       89.31     12.19 o 
   3   8   1      342.09      334.17     18.88 o 
   4   8   1       15.92       21.37      6.00 o 
   5   8   1       34.38       30.71      7.31 o 
   6   8   1        0.04        4.10      3.76 o 
   7   8   1        1.68        4.95      4.25 o 
   8   8   1       29.33       22.70     10.87 o 
 -10   9   1      140.35       86.84     64.07 o 
  -9   9   1       76.29       61.93     23.30 o 
  -8   9   1        4.07        5.73      3.89 o 
  -7   9   1        0.08        6.65      5.40 o 
  -6   9   1      102.85      105.83     22.51 o 
  -5   9   1       98.82      102.69     21.76 o 
  -4   9   1      146.68      204.91     38.40 o 
  -3   9   1      137.30      159.21     30.47 o 
  -2   9   1      105.18      113.12     24.96 o 
  -1   9   1       18.06       10.57      5.68 o 
   0   9   1     1114.78     1185.84     32.68 o 
   1   9   1        0.86       10.34      4.91 o 
   2   9   1       43.20       29.13      9.15 o 
   3   9   1       39.16       40.23      9.58 o 
   4   9   1      300.54      315.02     40.22 o 
   5   9   1        0.01        9.73      5.66 o 
   6   9   1      213.15      183.24     51.01 o 
   7   9   1       15.45       16.79      8.45 o 
  -9  10   1      110.34       79.84     38.58 o 
  -8  10   1       11.28        9.78      6.57 o 
  -7  10   1       26.50       26.87     12.61 o 
  -6  10   1        1.48        6.41      3.99 o 
  -5  10   1      126.56      118.99     27.70 o 
  -4  10   1      110.22       99.22     21.94 o 
  -3  10   1        1.64        4.25      5.11 o 
  -2  10   1        0.14        1.38      5.10 o 
  -1  10   1       88.00      139.02     26.89 o 
   0  10   1      227.52      234.88     30.86 o 
   1  10   1        0.69        8.41      4.49 o 
   2  10   1      558.08      514.78     18.58 o 
   3  10   1        0.78        8.73      4.27 o 
   4  10   1      186.43      154.28     35.80 o 
   5  10   1       60.04       63.77     14.18 o 
   6  10   1        1.67        3.35      6.27 o 
  -8  11   1       37.57       31.84     11.36 o 
  -7  11   1       21.90       19.57      8.72 o 
  -6  11   1        5.27        6.36      6.93 o 
  -5  11   1       33.78       43.27      9.73 o 
  -4  11   1        3.46        7.86      4.26 o 
  -3  11   1        0.59        9.49      5.89 o 
  -2  11   1      128.52      121.23     33.13 o 
  -1  11   1      108.35       83.34     18.00 o 
   0  11   1        0.44        6.54      4.61 o 
   1  11   1       14.46        7.72      5.04 o 
   2  11   1       29.74       24.36      6.88 o 
   3  11   1       24.59       27.35      8.37 o 
   4  11   1       37.06       34.43     13.57 o 
   5  11   1        8.17        5.93      6.57 o 
  -6  12   1        5.59        4.40      4.75 o 
  -5  12   1       44.42       57.22     14.55 o 
  -4  12   1       81.03       83.86     24.55 o 
  -3  12   1       42.94       41.50     13.94 o 
  -2  12   1      183.82      182.39     50.37 o 
  -1  12   1        1.25        9.34      7.31 o 
   0  12   1       20.99       17.46      8.19 o 
   1  12   1        2.81        9.24      8.31 o 
   2  12   1        3.69        2.44      4.72 o 
   3  12   1       14.13       18.60     10.44 o 
  -3  13   1      177.13      168.36     53.06 o 
  -2  13   1       18.05       21.34     10.29 o 
  -1  13   1        4.06        8.68      5.95 o 
  -2 -13   2       11.06        4.48      5.81 o 
  -1 -13   2       66.72       51.32     16.74 o 
   0 -13   2       39.75       37.80     17.58 o 
   1 -13   2        2.63        8.21      6.88 o 
   2 -13   2      247.81      328.53     28.14 o 
   3 -13   2        0.92        2.77      3.46 o 
   4 -13   2      268.01      276.77     60.40 o 
   5 -13   2        0.09        3.52      5.73 o 
  -4 -12   2       14.33       19.16      6.01 o 
  -3 -12   2        4.94        8.81      6.19 o 
  -2 -12   2        2.74        9.55      4.75 o 
  -1 -12   2       32.59       41.88     11.22 o 
   0 -12   2      122.15       99.91     32.50 o 
   1 -12   2       42.86       54.92     19.18 o 
   2 -12   2      135.87      128.05     36.97 o 
   3 -12   2      150.70      139.11     28.93 o 
   4 -12   2       99.62      106.96     33.17 o 
   5 -12   2        0.15        3.84      4.04 o 
   6 -12   2       37.74       29.84     10.33 o 
   7 -12   2        3.43       10.26      5.37 o 
  -6 -11   2        7.58       15.42      8.54 o 
  -5 -11   2      288.26      257.93     46.01 o 
  -4 -11   2      246.80      180.63     49.32 o 
  -3 -11   2       18.78       19.42      5.83 o 
  -2 -11   2      203.29      151.33     37.78 o 
  -1 -11   2      102.14      102.46     20.61 o 
   0 -11   2      129.20      107.38     19.84 o 
   1 -11   2      224.00      212.82     38.54 o 
   2 -11   2       25.63       48.96     11.02 o 
   3 -11   2       38.93       54.69     13.20 o 
   4 -11   2      108.41       85.06     17.50 o 
   5 -11   2        0.24        2.64      4.46 o 
   6 -11   2      109.23      110.68     29.69 o 
   7 -11   2        0.23        6.81      6.12 o 
   8 -11   2      165.11      216.19     31.14 o 
  -7 -10   2       21.22       17.94      7.60 o 
  -6 -10   2        7.78        8.59      5.26 o 
  -5 -10   2       14.47       15.57      8.33 o 
  -4 -10   2      245.94      297.97     37.12 o 
  -3 -10   2      243.81      301.64     30.33 o 
  -2 -10   2        0.90       10.00      6.61 o 
  -1 -10   2       15.85       19.62      6.34 o 
   0 -10   2     1555.11     1645.86     28.31 o 
   1 -10   2        5.73        6.31      3.36 o 
   2 -10   2       25.51       26.22      7.37 o 
   3 -10   2        1.22        4.92      4.47 o 
   4 -10   2      147.28      167.94     36.57 o 
   5 -10   2       62.08       62.15     12.73 o 
   6 -10   2       13.40       10.33     11.26 o 
   7 -10   2       49.43       28.37     12.11 o 
   8 -10   2        2.21        3.80      5.93 o 
   9 -10   2       63.14       49.36     49.78 o 
  -8  -9   2      145.73      149.52     19.46 o 
  -7  -9   2      109.07       97.77     21.38 o 
  -6  -9   2      655.20      725.38     66.79 o 
  -5  -9   2       44.62       39.84      9.38 o 
  -4  -9   2      247.63      277.76     39.79 o 
  -3  -9   2     1142.44     1084.72     27.10 o 
  -2  -9   2      137.48      131.40     22.17 o 
  -1  -9   2       10.67       16.06      7.44 o 
   0  -9   2      321.26      339.04     25.79 o 
   1  -9   2      179.98      126.33     12.15 o 
   2  -9   2      210.83      203.14      9.56 o 
   3  -9   2      103.58      107.51     18.75 o 
   4  -9   2     1170.94     1249.87     53.93 o 
   5  -9   2      136.15      143.75     29.99 o 
   6  -9   2        6.15        9.17      4.78 o 
   7  -9   2       40.04       29.68      9.66 o 
   8  -9   2       45.85       49.10     12.91 o 
   9  -9   2        6.13       19.58     11.59 o 
  10  -9   2       34.88       18.59     21.22 o 
  -9  -8   2      115.88      138.84     53.46 o 
  -8  -8   2      116.01       76.27     24.19 o 
  -7  -8   2       21.01       14.42      4.66 o 
  -6  -8   2       59.83       39.72     10.14 o 
  -5  -8   2        0.00        5.89      5.33 o 
  -4  -8   2       81.52      102.38     17.77 o 
  -3  -8   2       48.18       48.73      9.98 o 
  -2  -8   2      153.02      209.31     30.38 o 
  -1  -8   2     1293.92     1419.52     31.66 o 
   0  -8   2       10.71       29.00      6.10 o 
   1  -8   2      415.79      427.32     12.06 o 
   2  -8   2        4.36        7.38      2.37 o 
   3  -8   2      162.68      193.49     35.07 o 
   4  -8   2      640.05      632.17     27.61 o 
   5  -8   2       64.47       56.13     10.29 o 
   6  -8   2       37.99       49.65     11.15 o 
   7  -8   2       42.91       70.65     19.45 o 
   8  -8   2       10.88       10.56      6.05 o 
   9  -8   2        0.72       -0.59     10.28 o 
  10  -8   2       41.22       35.47     17.18 o 
  -9  -7   2        0.47        2.84      6.43 o 
  -8  -7   2       89.02       81.46     20.33 o 
  -7  -7   2        9.29       11.71      6.42 o 
  -6  -7   2      346.24      349.29     42.14 o 
  -5  -7   2        2.25       12.93      5.21 o 
  -4  -7   2       39.55       38.48      8.05 o 
  -3  -7   2       14.11       16.90      7.38 o 
  -2  -7   2       59.41       76.92     15.55 o 
  -1  -7   2      330.15      321.35     12.56 o 
   0  -7   2      319.30      291.38     12.06 o 
   1  -7   2        1.26        5.38      3.08 o 
   2  -7   2     1078.96     1067.95     20.25 o 
   3  -7   2     3016.59     2980.75     78.49 o 
   4  -7   2      196.01      218.39     22.82 o 
   5  -7   2       82.25       73.53     13.31 o 
   6  -7   2       51.11       56.64     13.94 o 
   7  -7   2       52.17       46.14     12.69 o 
   8  -7   2       31.45       26.82     10.56 o 
   9  -7   2      388.33      434.02     33.46 o 
  10  -7   2       21.64       33.38     14.28 o 
  11  -7   2      335.89      445.40     48.03 o 
 -10  -6   2      148.26      150.71     47.37 o 
  -9  -6   2       20.71       25.49      8.86 o 
  -8  -6   2       83.95       60.68     19.34 o 
  -7  -6   2      135.49      139.39     21.61 o 
  -6  -6   2      598.51      608.78     31.64 o 
  -5  -6   2     1212.14     1284.02     25.49 o 
  -4  -6   2       67.43       59.37     10.28 o 
  -3  -6   2        0.28        9.63      3.74 o 
  -2  -6   2      190.60      223.32     21.65 o 
  -1  -6   2      120.17      112.97     16.12 o 
   0  -6   2      602.22      560.77     13.58 o 
   1  -6   2       28.24       24.35      3.73 o 
   2  -6   2     2406.59     2404.74     26.44 o 
   3  -6   2     1069.00     1076.44     26.35 o 
   4  -6   2      277.77      326.08     14.25 o 
   5  -6   2     2283.69     2534.63     67.56 o 
   6  -6   2      187.39      181.36      5.53 o 
   7  -6   2        9.07       11.01      2.89 o 
   8  -6   2      365.21      363.46     29.16 o 
   9  -6   2      155.08      147.26     51.23 o 
  10  -6   2       21.90       43.93     16.15 o 
 -11  -5   2       27.53       22.92     24.52 o 
 -10  -5   2        1.40        9.91      6.14 o 
  -9  -5   2      176.08      175.02     44.66 o 
  -8  -5   2      129.38      135.51     22.04 o 
  -7  -5   2      168.56      171.57     24.40 o 
  -6  -5   2      185.81      211.27     30.70 o 
  -5  -5   2      167.95      198.59     25.95 o 
  -4  -5   2     2448.53     2407.51     43.02 o 
  -3  -5   2        0.21        9.41      4.59 o 
  -2  -5   2        5.63        6.15      2.61 o 
  -1  -5   2     1737.52     1790.26     35.11 o 
   0  -5   2       81.64       92.16     13.14 o 
   1  -5   2      405.01      369.76      8.25 o 
   2  -5   2      384.13      324.15      5.67 o 
   3  -5   2      530.28      501.88      9.25 o 
   4  -5   2      349.20      312.53      6.33 o 
   5  -5   2        0.37        1.52      1.18 o 
   6  -5   2      592.83      601.31      9.91 o 
   7  -5   2      185.33      141.87      7.65 o 
   8  -5   2        0.01        3.65      2.44 o 
   9  -5   2       61.29       57.47     18.71 o 
  10  -5   2      293.25      280.49     97.92 o 
  11  -5   2        5.12       15.11     12.67 o 
 -11  -4   2       23.70       27.76      9.98 o 
 -10  -4   2      131.07       74.91     24.60 o 
  -9  -4   2      217.16      181.93     35.16 o 
  -8  -4   2       35.06       31.14      6.89 o 
  -7  -4   2      742.14      710.58     31.93 o 
  -6  -4   2      999.45     1068.98     24.81 o 
  -5  -4   2     4793.84     4837.70    105.66 o 
  -4  -4   2      322.71      277.01     11.62 o 
  -3  -4   2     1927.53     2064.74     36.75 o 
  -2  -4   2     1821.30     1822.46     21.24 o 
  -1  -4   2      445.62      427.35      7.45 o 
   0  -4   2      788.46      810.95     13.71 o 
   1  -4   2     2363.98     2274.01     28.07 o 
   2  -4   2      330.59      309.18      4.73 o 
   3  -4   2     1183.26     1112.00      9.27 o 
   5  -4   2      586.79      607.38     11.01 o 
   6  -4   2      162.20      155.70      6.45 o 
   7  -4   2       11.64        6.04      2.26 o 
   8  -4   2      421.51      409.01     10.32 o 
   9  -4   2       94.72       91.77     26.35 o 
  10  -4   2       79.73       70.70     26.22 o 
  11  -4   2       21.70       17.64     14.10 o 
  12  -4   2       30.95       40.76     31.18 o 
 -11  -3   2       15.68       16.31      8.78 o 
 -10  -3   2      154.87      127.12     36.06 o 
  -9  -3   2      226.67      192.62     36.89 o 
  -8  -3   2        0.70        9.60      5.81 o 
  -7  -3   2      602.46      600.14     48.81 o 
  -6  -3   2      323.13      281.63     40.69 o 
  -5  -3   2      557.87      495.99     15.52 o 
  -4  -3   2     2915.14     2924.25     90.50 o 
  -3  -3   2       88.49       95.90      5.12 o 
  -2  -3   2       57.43       45.15      6.23 o 
  -1  -3   2       12.20       21.95      3.28 o 
   0  -3   2     3875.27     3537.99     30.94 o 
   1  -3   2      176.89      167.40      3.92 o 
   2  -3   2       40.42       40.03      3.24 o 
   3  -3   2      701.09      714.19      8.60 o 
   4  -3   2      257.74      250.71      5.23 o 
   5  -3   2      398.80      398.68      8.94 o 
   6  -3   2      391.75      438.40      9.76 o 
   7  -3   2        2.04        4.16      1.48 o 
   8  -3   2      947.63     1053.68     46.21 o 
   9  -3   2      136.88      165.67     35.04 o 
  10  -3   2      412.66      295.36     69.39 o 
  11  -3   2       53.84       61.71     19.53 o 
  12  -3   2        9.58        8.13      8.66 o 
 -12  -2   2        8.66       10.51      8.30 o 
 -11  -2   2      213.68      232.77     52.85 o 
 -10  -2   2       23.65       25.94     12.59 o 
  -9  -2   2        1.50       13.14      7.18 o 
  -8  -2   2       27.71       38.33      9.13 o 
  -7  -2   2      327.07      408.80     46.65 o 
  -6  -2   2       28.65       41.36      7.08 o 
  -5  -2   2     1326.23     1322.88     21.73 o 
  -4  -2   2      449.98      472.62     14.54 o 
  -3  -2   2     1096.35     1073.56     19.21 o 
  -2  -2   2     4863.19     4584.47     35.30 o 
  -1  -2   2     1528.94     1402.27     15.63 o 
   0  -2   2    15504.87    14985.58    162.84 o 
   1  -2   2      695.07      700.61     12.77 o 
   2  -2   2     7377.45     6934.70     34.28 o 
   3  -2   2       52.40       86.75     12.12 o 
   4  -2   2       13.16       16.06      2.79 o 
   5  -2   2      514.62      522.23      9.94 o 
   6  -2   2      309.36      305.54      8.33 o 
   7  -2   2      960.99      984.74     11.99 o 
   8  -2   2       69.04       81.68     21.49 o 
   9  -2   2       84.58       77.83     13.93 o 
  10  -2   2      766.80      815.13     36.09 o 
  11  -2   2      210.65      179.22     40.31 o 
  12  -2   2      179.10      109.82     51.81 o 
 -12  -1   2        7.37        3.39      8.74 o 
 -11  -1   2       80.55       91.55     34.08 o 
 -10  -1   2       97.19       76.11     20.43 o 
  -9  -1   2       38.15       25.75      8.26 o 
  -8  -1   2      141.22      160.53     22.89 o 
  -7  -1   2       78.17      102.25     15.97 o 
  -6  -1   2     1328.50     1412.62     24.49 o 
  -5  -1   2     2239.80     2413.47     75.21 o 
  -4  -1   2     1256.62     1166.29     23.49 o 
  -3  -1   2       22.54       19.72      2.83 o 
  -2  -1   2     2484.66     2272.60     27.84 o 
  -1  -1   2      697.40      612.03      8.77 o 
   0  -1   2      298.30      266.28      4.49 o 
   1  -1   2      920.44      849.50      7.06 o 
   2  -1   2    12020.56    11972.83    142.89 o 
   3  -1   2      444.21      471.93     10.79 o 
   4  -1   2      421.90      398.81     13.69 o 
   5  -1   2      152.89      183.88     16.13 o 
   6  -1   2        2.72        6.63     10.07 o 
   7  -1   2      905.36      916.01     43.42 o 
   8  -1   2      352.59      356.09     54.40 o 
   9  -1   2     1318.22     1349.68     38.04 o 
  10  -1   2       74.77       55.72     16.67 o 
  11  -1   2        0.25        4.19      4.69 o 
  12  -1   2       17.42       24.12      8.28 o 
 -12   0   2       41.48       27.60     16.14 o 
 -11   0   2        2.57        5.20      7.52 o 
 -10   0   2       33.01       44.55     14.65 o 
  -9   0   2      150.98      154.97     15.14 o 
  -8   0   2      368.29      399.19     17.56 o 
  -7   0   2       14.95       16.01      4.48 o 
  -6   0   2       45.28       53.24      8.64 o 
  -5   0   2      972.67     1064.88     16.39 o 
  -4   0   2      912.24      822.57     13.32 o 
  -3   0   2     1998.39     1941.42     36.01 o 
  -2   0   2    26565.85    30543.66    356.23 o 
  -1   0   2      629.22      650.32     10.34 o 
   0   0   2     1601.47     1609.74     15.60 o 
   1   0   2      908.80      846.24     10.70 o 
   2   0   2     1835.16     1582.80     24.99 o 
   3   0   2     1732.43     1704.49     36.50 o 
   4   0   2       89.40       87.42     10.95 o 
   5   0   2      166.13      182.50      9.57 o 
   6   0   2      204.07      234.55      5.72 o 
   7   0   2     1132.80     1199.16     34.92 o 
   8   0   2       18.64       29.35     10.64 o 
   9   0   2     1561.41     1537.86     69.60 o 
  10   0   2        0.42       11.03      5.91 o 
  11   0   2      161.78      120.84     39.02 o 
 -12   1   2       38.16       38.55     20.07 o 
 -11   1   2       18.89       15.45      9.84 o 
 -10   1   2      568.26      628.50     48.80 o 
  -9   1   2      222.96      242.51     15.20 o 
  -8   1   2      697.70      726.69     24.13 o 
  -7   1   2        8.53        6.33      2.50 o 
  -6   1   2        4.78        8.22      3.00 o 
  -5   1   2     1292.81     1310.75     26.85 o 
  -4   1   2       99.65       93.08      5.75 o 
  -3   1   2     2038.19     2001.79     21.54 o 
  -2   1   2     1791.89     1627.58     16.52 o 
  -1   1   2     1438.02     1300.24     27.78 o 
   0   1   2      367.21      375.13      5.58 o 
   1   1   2    16068.49    16251.58    172.21 o 
   2   1   2     7078.73     6779.78    103.41 o 
   3   1   2       23.69       12.60      2.27 o 
   4   1   2       47.13       53.42      7.97 o 
   5   1   2      885.26      999.82     34.16 o 
   6   1   2      381.63      376.33      7.96 o 
   7   1   2     1099.29     1049.18     33.38 o 
   8   1   2      397.13      351.17     58.31 o 
   9   1   2       11.74       18.61      7.50 o 
  10   1   2       68.16       43.66     15.84 o 
  11   1   2      174.49      114.30     40.51 o 
 -12   2   2       22.83       12.98      7.36 o 
 -11   2   2       96.46       37.84     15.36 o 
 -10   2   2        2.14        5.38      3.85 o 
  -9   2   2        0.35        2.84      2.53 o 
  -8   2   2      103.25       83.75     15.54 o 
  -7   2   2       36.93       43.46      5.60 o 
  -6   2   2      345.48      343.98     10.70 o 
  -5   2   2     2090.24     2309.45     27.30 o 
  -4   2   2      166.12      163.03      4.11 o 
  -3   2   2     1822.82     1963.04     27.38 o 
  -2   2   2       69.49       67.87      2.30 o 
  -1   2   2     3529.61     3140.24     23.95 o 
   0   2   2       43.42       47.49      2.53 o 
   1   2   2       17.51       19.69      2.70 o 
   2   2   2       70.05       77.58      3.16 o 
   3   2   2     1242.95     1174.86     16.93 o 
   4   2   2     3423.97     3706.39     54.34 o 
   5   2   2      184.62      183.03      6.93 o 
   6   2   2        4.61        3.80      2.80 o 
   7   2   2      272.31      309.73     13.35 o 
   8   2   2      614.99      560.80     58.05 o 
   9   2   2       28.34       20.23      9.41 o 
  10   2   2        3.44        1.13      5.58 o 
  11   2   2       96.56       67.23     25.68 o 
 -12   3   2       55.92       24.23     19.30 o 
 -11   3   2      171.56      146.12     50.44 o 
 -10   3   2       32.99       30.62      8.07 o 
  -9   3   2      868.80      922.72     22.64 o 
  -8   3   2       75.24       59.74     10.88 o 
  -7   3   2      348.10      325.99     24.89 o 
  -6   3   2       21.21       44.17      5.56 o 
  -5   3   2        1.77        4.12      1.94 o 
  -4   3   2      682.69      680.55     11.06 o 
  -3   3   2       58.62       74.13      4.23 o 
  -2   3   2      279.29      299.81      4.30 o 
  -1   3   2      825.51      726.08      9.23 o 
   0   3   2      256.65      282.52      5.64 o 
   1   3   2      224.82      267.07      5.14 o 
   2   3   2     2664.97     2617.56     26.05 o 
   3   3   2       52.62       59.14      9.58 o 
   4   3   2     1119.09     1179.13     17.71 o 
   5   3   2      219.27      205.27      7.76 o 
   6   3   2      218.98      215.70      9.14 o 
   7   3   2       35.67       27.33      7.07 o 
   8   3   2      175.44      167.23     16.90 o 
   9   3   2       95.38       70.51     27.20 o 
  10   3   2       71.46       68.18     21.54 o 
  11   3   2        3.19        5.78      6.62 o 
 -12   4   2        3.37        2.74      5.03 o 
 -11   4   2        0.30        2.81      6.07 o 
 -10   4   2       18.75       32.59     12.97 o 
  -9   4   2      475.21      459.10     18.06 o 
  -8   4   2       18.05       21.51      4.28 o 
  -7   4   2     3664.58     3898.43     46.05 o 
  -6   4   2      329.42      307.70      8.94 o 
  -5   4   2        5.39        5.99      1.94 o 
  -4   4   2        7.23       12.22      1.83 o 
  -3   4   2      449.02      470.02      9.38 o 
  -2   4   2      517.80      478.63      8.78 o 
  -1   4   2     3207.40     3262.99     30.04 o 
   0   4   2      407.05      474.25      8.40 o 
   1   4   2      307.33      279.82      8.54 o 
   2   4   2     1635.68     1772.51     77.94 o 
   3   4   2      897.56      919.42     20.95 o 
   4   4   2      577.92      675.46     27.75 o 
   5   4   2       15.42       16.66      4.99 o 
   6   4   2      779.09      910.74     21.67 o 
   7   4   2       93.37      107.21     20.99 o 
   8   4   2      343.12      314.83     14.02 o 
   9   4   2       25.43       18.87     10.12 o 
  10   4   2       15.06       20.14     11.16 o 
 -11   5   2       78.19       54.62     37.36 o 
 -10   5   2       79.38       65.37     25.98 o 
  -9   5   2       17.22       17.79      8.37 o 
  -8   5   2      825.83      749.90     21.78 o 
  -7   5   2       22.31       20.10      4.09 o 
  -6   5   2       39.65       42.45      6.19 o 
  -5   5   2      130.29      128.51      5.72 o 
  -4   5   2      546.75      590.71      9.66 o 
  -3   5   2      110.90      137.44      3.80 o 
  -2   5   2       25.11       38.97      6.25 o 
  -1   5   2      476.10      565.43     14.39 o 
   0   5   2      944.12     1116.92     25.34 o 
   1   5   2        0.23        3.97      2.97 o 
   2   5   2       83.34      102.03     17.17 o 
   3   5   2      225.90      275.11     13.70 o 
   4   5   2        8.84        9.25      4.87 o 
   5   5   2      150.51      125.24     22.13 o 
   6   5   2       72.25       75.36     14.92 o 
   7   5   2       11.45       19.12      9.10 o 
   8   5   2       37.21       41.12     12.62 o 
   9   5   2       94.25       82.50     23.82 o 
  10   5   2       48.30       40.64     17.68 o 
 -11   6   2        6.24        5.37      5.70 o 
 -10   6   2       26.58       24.18     14.79 o 
  -9   6   2       26.49       34.67     11.70 o 
  -8   6   2     1058.09     1088.97     25.46 o 
  -7   6   2      585.87      592.58     18.42 o 
  -6   6   2      454.74      439.41     15.96 o 
  -5   6   2      954.23      922.56     23.67 o 
  -4   6   2      141.83      157.18     19.38 o 
  -3   6   2     1122.75     1170.27     16.79 o 
  -2   6   2      302.53      290.47      7.28 o 
  -1   6   2        7.26       11.79      2.37 o 
   0   6   2     1585.60     1602.66     25.24 o 
   1   6   2       39.64       45.24      8.39 o 
   2   6   2      822.58      916.30     20.52 o 
   3   6   2      359.16      391.46     17.04 o 
   4   6   2       85.83      107.02     19.97 o 
   5   6   2       25.29       25.45      8.45 o 
   6   6   2      168.76      189.24     28.35 o 
   7   6   2        0.94        0.49      4.96 o 
   8   6   2       15.46       15.27     10.24 o 
   9   6   2        8.68       11.92     11.78 o 
 -11   7   2       15.64        6.11      9.07 o 
 -10   7   2       22.06       15.81     11.11 o 
  -9   7   2        2.79        3.24      3.61 o 
  -8   7   2       40.71       48.89     11.82 o 
  -7   7   2      350.64      343.16     32.91 o 
  -6   7   2      205.08      199.54     30.31 o 
  -5   7   2       76.24       89.68     11.23 o 
  -4   7   2      109.46       97.34     19.39 o 
  -3   7   2       98.71      102.96      4.88 o 
  -2   7   2       15.95       16.98      3.15 o 
  -1   7   2     1148.79     1192.23     25.49 o 
   0   7   2      337.50      332.05     14.89 o 
   1   7   2       57.84       64.10      9.77 o 
   2   7   2       83.13       75.91     13.90 o 
   3   7   2      411.27      458.93     29.05 o 
   4   7   2      128.64      141.91     24.70 o 
   5   7   2      316.46      298.59     19.71 o 
   6   7   2       47.23       44.02     12.97 o 
   7   7   2       81.40       52.86     16.48 o 
   8   7   2        2.88        8.05      8.49 o 
   9   7   2       37.44       27.19     13.50 o 
 -10   8   2       47.19       41.71     27.78 o 
  -9   8   2        4.20        7.81      3.71 o 
  -8   8   2        4.94       10.61      6.00 o 
  -7   8   2       66.11       61.68     13.64 o 
  -6   8   2       66.77       90.95     18.66 o 
  -5   8   2      995.63     1022.22     65.59 o 
  -4   8   2      133.68      115.85     26.85 o 
  -3   8   2      269.91      256.64     10.13 o 
  -2   8   2      163.59      136.20     20.44 o 
  -1   8   2     1929.36     1908.05     28.57 o 
   0   8   2     1463.56     1516.29     33.44 o 
   1   8   2      854.78      881.79     35.61 o 
   2   8   2      250.83      231.25     29.15 o 
   3   8   2      247.61      272.11     18.86 o 
   4   8   2      809.53      736.88     23.12 o 
   5   8   2        0.00        2.85      4.54 o 
   6   8   2      231.81      190.98     37.19 o 
   7   8   2        6.98       13.19      4.94 o 
   8   8   2       16.57       14.57     11.54 o 
  -9   9   2       61.97       44.81     13.78 o 
  -8   9   2        1.29        7.26      5.47 o 
  -7   9   2       17.32       23.07     11.07 o 
  -6   9   2      205.27      171.80     41.07 o 
  -5   9   2       39.59       26.92      7.14 o 
  -4   9   2      195.48      195.67     47.14 o 
  -3   9   2        1.16        9.28      4.96 o 
  -2   9   2      194.96      150.05     25.16 o 
  -1   9   2      618.97      624.87     26.32 o 
   0   9   2     1209.41     1243.54     31.56 o 
   1   9   2      248.85      265.67     31.16 o 
   2   9   2      204.86      211.76     18.37 o 
   3   9   2       51.88       53.44      9.14 o 
   4   9   2        8.13       21.42      7.66 o 
   5   9   2      321.59      290.07     48.14 o 
   6   9   2        0.30       10.27      5.65 o 
   7   9   2      238.37      187.75     24.08 o 
  -9  10   2        0.16        3.79      5.21 o 
  -8  10   2        4.06        2.45      6.09 o 
  -7  10   2       20.30       16.06      8.09 o 
  -6  10   2       42.97       44.37     12.92 o 
  -5  10   2       33.68       36.10     11.46 o 
  -4  10   2        9.98       18.61      5.89 o 
  -3  10   2      121.66      114.46     29.59 o 
  -2  10   2        0.13        7.43      4.71 o 
  -1  10   2      288.27      256.56     32.03 o 
   0  10   2       72.90       79.71     16.27 o 
   1  10   2       35.14       37.01      7.21 o 
   2  10   2       17.36       21.35      6.11 o 
   3  10   2        0.29        8.11      4.24 o 
   4  10   2      165.79      120.66     30.32 o 
   5  10   2        4.54        3.92      5.02 o 
   6  10   2      164.01      136.79     34.31 o 
  -7  11   2       12.55       11.17      7.82 o 
  -6  11   2       67.37       57.14     18.93 o 
  -5  11   2        2.75        5.17      4.55 o 
  -4  11   2        5.17       10.99      6.95 o 
  -3  11   2      110.07       99.77     31.39 o 
  -2  11   2        0.32        8.05      5.38 o 
  -1  11   2       87.97       85.13     23.01 o 
   0  11   2       73.66       56.20     13.94 o 
   1  11   2       31.02       22.63      8.00 o 
   2  11   2        2.76        6.95      4.04 o 
   3  11   2       25.80       16.15      7.41 o 
   4  11   2       13.20        9.50      4.57 o 
  -6  12   2       62.82       57.96     19.18 o 
  -5  12   2        0.08        8.21      6.97 o 
  -4  12   2       95.14       71.25     28.89 o 
  -3  12   2       62.52       40.42     18.93 o 
  -2  12   2        8.02       11.15      6.30 o 
  -1  12   2       30.43       30.78     10.36 o 
   0  12   2        0.05        4.39      5.17 o 
   1  12   2       62.10       51.66     21.99 o 
   2  12   2        9.71        4.19      6.74 o 
  -2 -13   3       18.68       12.77      8.16 o 
  -1 -13   3       22.38       14.75      7.78 o 
   0 -13   3       24.43       17.70      8.29 o 
   1 -13   3       78.11       80.10     28.05 o 
   2 -13   3        3.78       11.41      6.37 o 
   3 -13   3        2.94        7.18      5.22 o 
   4 -13   3        3.00        6.91      5.02 o 
   5 -13   3      249.79      276.44     30.93 o 
  -4 -12   3       73.98       44.63     17.24 o 
  -3 -12   3       95.53       55.74     24.90 o 
  -2 -12   3      153.93      138.61     28.10 o 
  -1 -12   3        9.07        2.88      7.16 o 
   0 -12   3      101.32      104.84     28.69 o 
   1 -12   3       17.52       29.97      9.09 o 
   2 -12   3       55.45       39.84     13.73 o 
   3 -12   3        0.11        3.70      4.38 o 
   4 -12   3       29.31       34.99      9.43 o 
   5 -12   3       64.55       70.28     14.13 o 
   6 -12   3        5.23       14.28      6.83 o 
   7 -12   3      208.25      202.83     56.88 o 
  -6 -11   3        3.26       16.84      8.59 o 
  -5 -11   3      123.21      110.23     36.13 o 
  -4 -11   3      175.63      130.29     29.78 o 
  -3 -11   3       27.13       29.45     10.16 o 
  -2 -11   3       14.45       12.67      4.87 o 
  -1 -11   3        4.73       11.69      5.55 o 
   0 -11   3        4.17        3.09      2.34 o 
   1 -11   3       44.02       62.84     15.77 o 
   2 -11   3       70.61       70.37     13.99 o 
   3 -11   3      272.66      264.88     46.94 o 
   4 -11   3       30.18       26.10      8.80 o 
   5 -11   3       33.70       30.72      9.53 o 
   6 -11   3        4.39        4.24      3.47 o 
   7 -11   3       43.03       48.60     12.62 o 
   8 -11   3        0.04        6.05     10.52 o 
  -7 -10   3       59.44       61.67     24.90 o 
  -6 -10   3        2.27        5.63      4.89 o 
  -5 -10   3       70.33       66.48     14.51 o 
  -4 -10   3       41.02       49.17     13.81 o 
  -3 -10   3      661.05      688.26     22.86 o 
  -2 -10   3       52.35       45.03     12.49 o 
  -1 -10   3       11.31       10.21      5.16 o 
   0 -10   3      212.00      234.71     31.95 o 
   1 -10   3      207.49      236.95     13.83 o 
   2 -10   3     1324.51     1366.56     46.08 o 
   3 -10   3       42.23       51.52     11.44 o 
   4 -10   3       80.97       76.91     16.76 o 
   5 -10   3       55.97       61.68     12.52 o 
   6 -10   3      339.29      351.17     50.43 o 
   7 -10   3        9.13        7.22      5.27 o 
   8 -10   3       69.00       69.06     20.08 o 
   9 -10   3        4.96       -0.46     10.43 o 
  -8  -9   3        2.43        5.96      4.95 o 
  -7  -9   3        6.71        9.26      4.94 o 
  -6  -9   3       75.10       75.91     15.20 o 
  -5  -9   3      857.54      821.72     26.56 o 
  -4  -9   3       12.29       17.73      6.13 o 
  -3  -9   3      320.85      409.42     29.98 o 
  -2  -9   3      263.49      241.95     38.42 o 
  -1  -9   3      204.24      251.33     42.26 o 
   0  -9   3     1051.68      996.12     33.90 o 
   1  -9   3       36.77       47.30      8.75 o 
   2  -9   3      260.58      272.05     10.21 o 
   3  -9   3      293.70      342.37     50.51 o 
   4  -9   3      158.54      146.89     22.04 o 
   5  -9   3        1.85        8.17      5.47 o 
   6  -9   3      136.13      147.42     31.64 o 
   7  -9   3       34.22       26.93      8.30 o 
   8  -9   3       42.60       45.03     15.12 o 
   9  -9   3       27.07       18.10     18.29 o 
  10  -9   3      318.53      317.46     38.21 o 
  -9  -8   3       14.88       23.12     12.33 o 
  -8  -8   3      168.73      143.15     43.89 o 
  -7  -8   3      194.70      213.23     41.17 o 
  -6  -8   3      230.06      229.43     30.86 o 
  -5  -8   3        0.01       10.42      5.43 o 
  -4  -8   3      323.52      370.33     23.25 o 
  -3  -8   3       47.32       47.10      9.86 o 
  -2  -8   3      213.96      224.31     34.38 o 
  -1  -8   3      266.16      236.25     17.45 o 
   0  -8   3      415.67      443.65     16.83 o 
   1  -8   3       85.94       88.02     10.55 o 
   2  -8   3      704.36      695.00     13.30 o 
   3  -8   3      215.87      222.13     13.79 o 
   4  -8   3     2579.48     2677.44     41.29 o 
   5  -8   3       12.58       17.52      4.61 o 
   6  -8   3      604.28      618.96     20.21 o 
   7  -8   3       75.69       77.79     19.55 o 
   8  -8   3       57.40       59.76     17.74 o 
   9  -8   3       63.83       67.70     26.05 o 
  10  -8   3        6.80       -0.90     10.40 o 
 -10  -7   3        0.65       12.92     13.11 o 
  -9  -7   3       51.92       36.19     13.98 o 
  -8  -7   3       34.49       27.35      7.40 o 
  -7  -7   3        0.06        2.16      5.59 o 
  -6  -7   3      134.89      132.84     19.23 o 
  -5  -7   3      131.69      132.24     19.09 o 
  -4  -7   3      820.12      845.12     37.10 o 
  -3  -7   3       72.73       59.76     10.69 o 
  -2  -7   3      186.21      164.48     24.20 o 
  -1  -7   3       84.19      105.17     17.34 o 
   0  -7   3      343.96      318.36     11.23 o 
   1  -7   3     3757.74     4007.66    117.12 o 
   2  -7   3       99.94      111.99      6.56 o 
   3  -7   3      519.18      555.34      7.88 o 
   4  -7   3     2528.04     2612.68     49.26 o 
   5  -7   3       47.27       58.24     13.03 o 
   6  -7   3        0.78        0.24      0.88 o 
   7  -7   3      659.01      672.68     22.52 o 
   8  -7   3       18.53       17.74      7.41 o 
   9  -7   3       62.22       51.10     22.77 o 
  10  -7   3        7.49        2.95      9.82 o 
  11  -7   3      103.13       81.25     56.93 o 
 -10  -6   3       70.98       75.36     23.51 o 
  -9  -6   3       72.41       63.98     20.03 o 
  -8  -6   3      129.30      114.87     23.06 o 
  -7  -6   3       51.67       45.14     11.28 o 
  -6  -6   3      123.15      131.62     18.80 o 
  -5  -6   3      114.26      116.30     16.31 o 
  -4  -6   3       86.34       88.06     13.95 o 
  -3  -6   3      877.21      833.35     23.35 o 
  -2  -6   3      511.35      563.69     18.08 o 
  -1  -6   3        0.02        5.73      5.68 o 
   0  -6   3       39.38       40.44      5.62 o 
   1  -6   3      282.77      268.74      7.83 o 
   2  -6   3      895.13      867.69     15.54 o 
   3  -6   3     4656.16     4926.17    101.70 o 
   4  -6   3     1023.69     1022.42     27.60 o 
   5  -6   3      760.19      732.38      9.74 o 
   6  -6   3       28.58       24.95      4.84 o 
   7  -6   3      119.85       89.95     20.16 o 
   8  -6   3      475.32      465.87     12.65 o 
   9  -6   3        7.28        9.85     10.06 o 
  10  -6   3       21.44       11.64      8.33 o 
  11  -6   3       17.49        6.79      4.88 o 
 -11  -5   3       40.51       34.08     12.75 o 
 -10  -5   3       56.48       49.07     20.59 o 
  -9  -5   3       11.52       10.19      3.83 o 
  -8  -5   3      305.98      303.77     43.81 o 
  -7  -5   3       46.52       52.96     10.72 o 
  -6  -5   3     1647.47     1569.27     29.65 o 
  -5  -5   3       38.06       34.24      7.35 o 
  -4  -5   3      828.13      751.23     24.75 o 
  -3  -5   3      252.57      214.23     10.48 o 
  -2  -5   3       22.70       18.44      4.36 o 
  -1  -5   3        0.16        6.01      3.39 o 
   0  -5   3      339.77      329.93      7.95 o 
   1  -5   3      465.54      444.10     10.86 o 
   2  -5   3      621.93      532.86     13.48 o 
   3  -5   3     6459.98     6578.16     99.18 o 
   4  -5   3     1617.37     1602.70     18.40 o 
   5  -5   3     2289.31     2442.26     63.83 o 
   6  -5   3        7.46        6.32      1.73 o 
   7  -5   3        9.15       10.32      2.76 o 
   8  -5   3       34.55       34.83     11.63 o 
   9  -5   3       33.17       25.62     10.83 o 
  10  -5   3      172.46      122.00     56.59 o 
  11  -5   3      104.27      103.08     42.07 o 
 -11  -4   3      111.00       75.77     31.38 o 
 -10  -4   3        0.08        6.89      5.39 o 
  -9  -4   3      513.06      528.44     22.66 o 
  -8  -4   3      670.01      670.40     22.50 o 
  -7  -4   3     1132.64     1163.13     41.31 o 
  -6  -4   3      195.15      222.87     31.91 o 
  -5  -4   3     1207.23     1124.94     47.96 o 
  -4  -4   3        3.31        4.88      2.96 o 
  -3  -4   3       11.96        6.89      3.54 o 
  -2  -4   3      849.19      926.23     16.26 o 
  -1  -4   3     1278.02     1387.80     15.23 o 
   0  -4   3      103.84      106.42      4.63 o 
   1  -4   3     1291.53     1243.17     20.29 o 
   2  -4   3     1166.23     1262.98     18.48 o 
   3  -4   3      453.17      459.51      9.18 o 
   4  -4   3      777.19      727.03     14.84 o 
   5  -4   3       61.88       64.28     10.04 o 
   6  -4   3      635.16      598.08     20.55 o 
   7  -4   3       21.29       21.02      4.70 o 
   8  -4   3       84.82       75.77     14.97 o 
   9  -4   3      279.35      295.54     64.00 o 
  10  -4   3      106.89       93.09     26.76 o 
  11  -4   3       12.42       11.15      6.65 o 
 -11  -3   3      211.65      171.75     70.65 o 
 -10  -3   3        3.31       11.57      5.80 o 
  -9  -3   3      257.13      234.68     42.17 o 
  -8  -3   3      113.17      109.40     18.54 o 
  -7  -3   3     3136.09     3335.39     42.88 o 
  -6  -3   3      885.46      847.88     19.61 o 
  -5  -3   3       65.49       65.75     11.71 o 
  -4  -3   3      360.19      318.10     11.58 o 
  -3  -3   3      226.04      224.97     13.08 o 
  -2  -3   3       94.10      101.75      5.35 o 
  -1  -3   3       45.33       41.14      4.91 o 
   0  -3   3      719.03      691.55     10.50 o 
   1  -3   3     3899.61     3582.09     28.90 o 
   2  -3   3       21.22       20.67      2.62 o 
   3  -3   3     3931.48     3820.24     33.79 o 
   4  -3   3      578.27      584.21     10.49 o 
   5  -3   3      970.17     1002.67     18.04 o 
   6  -3   3        1.88        6.93      2.07 o 
   7  -3   3       74.62       67.76      6.14 o 
   8  -3   3       27.81       20.12      8.88 o 
   9  -3   3       28.09       28.03      9.72 o 
  10  -3   3      231.67      204.16     58.69 o 
  11  -3   3       78.47       83.13     27.43 o 
 -12  -2   3        8.69       12.72      8.20 o 
 -11  -2   3      118.05       91.84     33.02 o 
 -10  -2   3        2.67        8.66      6.00 o 
  -9  -2   3       12.93       10.42      6.02 o 
  -8  -2   3        7.03        4.72      5.36 o 
  -7  -2   3      403.92      398.81     19.62 o 
  -6  -2   3      109.57      124.75     21.50 o 
  -5  -2   3     3703.44     3680.97    146.66 o 
  -4  -2   3      705.93      784.31     14.85 o 
  -3  -2   3     1431.74     1341.49     16.79 o 
  -2  -2   3     1737.88     1658.15     20.88 o 
  -1  -2   3      235.50      209.85      4.69 o 
   0  -2   3      216.12      171.50      3.96 o 
   1  -2   3      104.97      102.08      3.94 o 
   2  -2   3     1915.27     1842.47     11.57 o 
   3  -2   3       14.12       17.36      2.32 o 
   4  -2   3     1492.16     1470.54     37.06 o 
   5  -2   3       98.53      125.48     38.13 o 
   6  -2   3       87.13      156.23     36.91 o 
   7  -2   3      290.62      305.67     29.24 o 
   8  -2   3      300.61      303.29     60.85 o 
   9  -2   3      132.47      119.19     24.80 o 
  10  -2   3       30.55       19.50      7.08 o 
  11  -2   3      390.11      390.74     73.66 o 
 -12  -1   3       85.62       53.92     27.78 o 
 -11  -1   3       46.77       43.25     28.26 o 
 -10  -1   3        4.58        1.70      6.10 o 
  -9  -1   3       51.40       36.98     10.11 o 
  -8  -1   3       30.24       25.91      8.23 o 
  -7  -1   3       17.80       26.52      6.11 o 
  -6  -1   3        0.72        0.91      5.23 o 
  -5  -1   3       63.24       48.19      7.21 o 
  -4  -1   3     1383.98     1384.79     23.25 o 
  -3  -1   3      282.26      199.66      6.53 o 
  -2  -1   3     3715.33     3371.15     39.86 o 
  -1  -1   3     4726.00     4400.55     87.39 o 
   0  -1   3    31558.78    35320.22    653.69 o 
   1  -1   3    15779.09    16355.70    129.81 o 
   2  -1   3      743.16      724.96     11.16 o 
   3  -1   3      748.87      689.20     13.08 o 
   4  -1   3      484.18      438.36     13.81 o 
   5  -1   3     1904.67     1827.54     78.73 o 
   6  -1   3      440.73      429.16     33.02 o 
   7  -1   3      835.90      713.23     26.40 o 
   8  -1   3      999.65      989.39     47.43 o 
   9  -1   3      365.97      359.57     58.70 o 
  10  -1   3      411.80      445.10     30.32 o 
  11  -1   3       67.34       48.35     22.65 o 
 -12   0   3        1.67        8.69      5.91 o 
 -11   0   3        0.23        3.63      6.82 o 
 -10   0   3        8.52        9.59      5.62 o 
  -9   0   3       25.42       35.51      7.88 o 
  -8   0   3        3.65        7.27      3.67 o 
  -7   0   3       69.63       68.76     13.10 o 
  -6   0   3      158.26      155.66     11.07 o 
  -5   0   3       38.80       32.32      5.62 o 
  -4   0   3      876.22      988.71     13.19 o 
  -3   0   3     3789.66     3959.59     35.90 o 
  -2   0   3      647.91      606.59     10.73 o 
  -1   0   3      257.32      210.42      4.66 o 
   0   0   3    11400.33    11744.11    131.81 o 
   1   0   3      156.52      164.60      4.67 o 
   2   0   3     1976.58     1721.18     35.81 o 
   3   0   3      348.79      338.80      4.68 o 
   4   0   3       72.64       76.55     18.88 o 
   5   0   3        7.37       13.88      8.99 o 
   6   0   3        0.61        6.64      4.68 o 
   7   0   3        9.76       22.49     13.07 o 
   8   0   3        3.64       11.07     11.09 o 
   9   0   3       18.86       18.10      8.39 o 
  10   0   3       31.27       28.25     11.76 o 
  11   0   3       12.54       11.65      5.94 o 
 -12   1   3       53.59       29.25     16.01 o 
 -11   1   3       18.70       24.45     11.19 o 
 -10   1   3       83.95       61.21     15.15 o 
  -9   1   3      463.76      451.42     33.72 o 
  -8   1   3      607.75      659.07     18.79 o 
  -7   1   3       12.60       22.48      5.30 o 
  -6   1   3      486.00      455.89     16.12 o 
  -5   1   3     1400.08     1423.59     20.12 o 
  -4   1   3       22.77       13.92      2.56 o 
  -3   1   3        0.52        3.85      1.42 o 
  -2   1   3      940.21      816.77      6.67 o 
  -1   1   3      571.31      538.70      8.22 o 
   0   1   3     6297.01     6328.08     50.21 o 
   1   1   3      128.72      130.38      3.48 o 
   2   1   3       27.12       26.98      3.74 o 
   3   1   3      205.17      174.07      4.07 o 
   4   1   3       78.64       63.25      9.42 o 
   5   1   3      386.11      457.80     10.78 o 
   6   1   3      664.67      625.44      9.39 o 
   7   1   3      707.55      625.27     47.18 o 
   8   1   3     1364.03     1358.11     87.20 o 
   9   1   3      549.59      570.51     31.85 o 
  10   1   3       38.94       25.49     16.54 o 
  11   1   3       50.57       39.16     14.76 o 
 -12   2   3      171.60      202.49     20.96 o 
 -11   2   3       34.22       18.62      8.78 o 
 -10   2   3      312.14      330.99     14.84 o 
  -9   2   3      499.38      445.42     30.34 o 
  -8   2   3      958.36      939.13     37.37 o 
  -7   2   3      215.62      214.89     27.14 o 
  -6   2   3        6.50        9.41      2.45 o 
  -5   2   3     1987.99     1914.53     20.70 o 
  -4   2   3        5.15        8.43      1.52 o 
  -3   2   3        0.00        0.71      1.01 o 
  -2   2   3       47.86       36.24      2.79 o 
  -1   2   3     1016.53      998.40      7.60 o 
   0   2   3     3925.41     3535.92     35.04 o 
   1   2   3     3876.59     3721.36     76.57 o 
   2   2   3      650.04      530.36      9.09 o 
   3   2   3     1057.41      961.69     17.86 o 
   4   2   3      861.81      881.89     25.96 o 
   5   2   3      832.04      821.29     12.24 o 
   6   2   3        3.78        4.56      1.18 o 
   7   2   3      179.66      197.88      9.96 o 
   8   2   3        5.08        3.05      7.02 o 
   9   2   3       60.53       48.38     14.29 o 
  10   2   3        2.44        9.84      6.28 o 
  11   2   3       62.77       53.66     32.38 o 
 -12   3   3        0.15       -0.98      3.93 o 
 -11   3   3        0.75       -0.40      5.98 o 
 -10   3   3      286.13      291.83     10.77 o 
  -9   3   3      126.16      113.84     22.43 o 
  -8   3   3      990.61     1034.81     34.38 o 
  -7   3   3        3.11        4.00      2.25 o 
  -6   3   3       32.28       39.56      6.64 o 
  -5   3   3       55.66       40.62      6.07 o 
  -4   3   3       38.36       39.38      5.48 o 
  -3   3   3        4.85        2.44      1.02 o 
  -2   3   3       74.89       72.94      3.69 o 
  -1   3   3     1165.68     1217.48     16.87 o 
   0   3   3        2.56        4.69      1.43 o 
   1   3   3      557.38      555.12      8.29 o 
   2   3   3     4482.27     4494.41     56.97 o 
   3   3   3      290.50      297.26     55.06 o 
   4   3   3       72.82       83.38     16.21 o 
   5   3   3      426.29      490.78     16.68 o 
   6   3   3        5.22        6.59      3.02 o 
   7   3   3        5.84       16.80      5.07 o 
   8   3   3        1.63       15.23      7.99 o 
   9   3   3       11.51       22.61     11.36 o 
  10   3   3        2.25        8.33      8.99 o 
 -12   4   3        6.40        2.20      5.52 o 
 -11   4   3       39.25       22.28     18.32 o 
 -10   4   3       70.47       66.99     15.83 o 
  -9   4   3      312.84      327.68     14.71 o 
  -8   4   3        0.01        3.63      2.40 o 
  -7   4   3       11.40       14.29      3.69 o 
  -6   4   3     2517.31     2619.13     47.75 o 
  -5   4   3      633.55      678.23     11.96 o 
  -4   4   3       56.72       69.24      8.38 o 
  -3   4   3       23.65       25.89      3.55 o 
  -2   4   3     1719.42     1787.49     22.05 o 
  -1   4   3      150.73      140.24      4.43 o 
   0   4   3     1519.83     1543.34     20.68 o 
   1   4   3     3185.37     3071.43     74.62 o 
   2   4   3      429.14      425.77     88.89 o 
   3   4   3        0.00        3.76      3.47 o 
   4   4   3       61.57       38.52      7.58 o 
   5   4   3      193.83      213.35     11.86 o 
   6   4   3       18.92       31.91      6.42 o 
   7   4   3      468.90      556.31     17.56 o 
   8   4   3       12.01       12.36      8.08 o 
   9   4   3      112.48      111.58     36.61 o 
  10   4   3        3.45       18.55     14.66 o 
 -11   5   3       17.65        7.50      9.42 o 
 -10   5   3      133.56      119.18     26.74 o 
  -9   5   3      594.78      694.93     21.12 o 
  -8   5   3      346.73      377.85     14.53 o 
  -7   5   3      247.27      250.40     10.61 o 
  -6   5   3     1391.33     1248.28     40.28 o 
  -5   5   3      511.26      488.32     12.16 o 
  -4   5   3     1230.12     1315.97     19.32 o 
  -3   5   3       66.41       83.81     10.65 o 
  -2   5   3      182.74      159.89      5.11 o 
  -1   5   3      275.96      263.48      6.35 o 
   0   5   3      689.98      662.57     16.95 o 
   1   5   3     2297.36     2323.75     40.33 o 
   2   5   3        6.44       12.59      7.81 o 
   3   5   3     2065.93     2176.12     49.80 o 
   4   5   3      129.43      144.04     21.27 o 
   5   5   3      168.49      201.28     13.26 o 
   6   5   3      175.87      218.27     18.11 o 
   7   5   3       70.60       67.81     18.54 o 
   8   5   3        4.12       15.74      7.03 o 
   9   5   3       64.26       78.62     25.93 o 
  10   5   3        0.09        8.23      6.80 o 
 -11   6   3        3.60        2.30      4.36 o 
 -10   6   3        5.37        4.55      2.98 o 
  -9   6   3       98.91       90.91     26.32 o 
  -8   6   3      760.15      826.27     39.05 o 
  -7   6   3     1849.04     2123.21     55.55 o 
  -6   6   3      523.86      504.74     32.20 o 
  -5   6   3      988.98      983.86     11.86 o 
  -4   6   3       14.92       13.06      2.78 o 
  -3   6   3     1051.68     1095.16     26.53 o 
  -2   6   3      211.71      230.08     36.62 o 
  -1   6   3     1269.66     1357.26     25.25 o 
   0   6   3        1.80        8.36      4.29 o 
   1   6   3       54.84       74.14     20.15 o 
   2   6   3     1188.39     1335.21     38.26 o 
   3   6   3      198.19      161.24     21.77 o 
   4   6   3      492.21      528.44     20.31 o 
   5   6   3       10.96       23.06      5.21 o 
   6   6   3        0.66        3.25      3.13 o 
   7   6   3       86.93       64.66     16.24 o 
   8   6   3      140.59      139.91     27.28 o 
   9   6   3       14.65       24.42     12.30 o 
 -10   7   3       13.49       11.42      5.72 o 
  -9   7   3       93.24       94.82     26.12 o 
  -8   7   3       16.89       14.76      7.08 o 
  -7   7   3      197.47      164.64     30.69 o 
  -6   7   3        0.15        4.28      3.04 o 
  -5   7   3      153.67      144.05     27.04 o 
  -4   7   3        1.38        1.70      1.64 o 
  -3   7   3       89.86       76.66      5.58 o 
  -2   7   3      418.64      397.49     11.76 o 
  -1   7   3     1670.74     1635.74     26.63 o 
   0   7   3      154.87      177.70     25.08 o 
   1   7   3       34.43       43.50      7.08 o 
   2   7   3      330.51      322.41     14.92 o 
   3   7   3      164.40      212.79     30.53 o 
   4   7   3       16.79       24.94      6.82 o 
   5   7   3       64.71       58.74     12.16 o 
   6   7   3        3.91        7.73      3.14 o 
   7   7   3       53.20       37.56     14.28 o 
   8   7   3       30.70       34.00     12.91 o 
 -10   8   3       10.97        3.34      5.32 o 
  -9   8   3      265.66      247.30     14.83 o 
  -8   8   3       74.88       69.19     25.18 o 
  -7   8   3      396.88      402.05     17.98 o 
  -6   8   3       17.46       13.20      7.14 o 
  -5   8   3       36.15       48.75     13.98 o 
  -4   8   3        0.03        5.28      4.43 o 
  -3   8   3      130.62       98.62     16.04 o 
  -2   8   3      416.61      435.81     16.70 o 
  -1   8   3      440.08      434.86     13.75 o 
   0   8   3        2.80        7.79      4.80 o 
   1   8   3        4.77       12.79      5.40 o 
   2   8   3     1363.04     1352.41     34.89 o 
   3   8   3       11.95       12.64      5.55 o 
   4   8   3       31.60       21.03      6.17 o 
   5   8   3        1.50        6.70      4.97 o 
   6   8   3       12.10       28.93      6.79 o 
   7   8   3       88.03       70.32     18.69 o 
  -9   9   3       82.45       63.07     29.53 o 
  -8   9   3        0.87        2.75      5.29 o 
  -7   9   3       31.20       17.39     13.68 o 
  -6   9   3       23.04       29.26     10.01 o 
  -5   9   3        0.15        0.18      4.84 o 
  -4   9   3      169.70      149.99     39.87 o 
  -3   9   3       49.80       35.08      9.17 o 
  -2   9   3      604.79      591.44     20.90 o 
  -1   9   3      104.25       93.50     18.16 o 
   0   9   3       30.21       20.87      7.25 o 
   1   9   3      105.14      110.40     17.65 o 
   2   9   3       21.12       19.01      6.43 o 
   3   9   3        2.40        6.96      5.67 o 
   4   9   3       36.81       33.86     10.27 o 
   5   9   3        6.35        8.19      6.37 o 
   6   9   3       17.37       34.07     12.38 o 
  -8  10   3       93.16       59.99     32.14 o 
  -7  10   3       25.64       31.86     14.60 o 
  -6  10   3       22.32       29.90     10.87 o 
  -5  10   3        8.07        8.10      6.02 o 
  -4  10   3      147.84      125.51     33.69 o 
  -3  10   3       26.95       25.14      7.55 o 
  -2  10   3       48.75       51.90     12.75 o 
  -1  10   3        4.75        3.29      5.70 o 
   0  10   3      481.95      463.24     17.14 o 
   1  10   3      163.33      110.94     19.26 o 
   2  10   3        4.70        9.28      6.63 o 
   3  10   3       23.93       28.05     10.08 o 
   4  10   3        8.90        5.71      4.98 o 
   5  10   3       11.99       11.82      6.53 o 
  -7  11   3       21.01       20.11     10.17 o 
  -6  11   3       13.51       11.04      6.06 o 
  -5  11   3       16.86       16.72      8.72 o 
  -4  11   3       63.07       47.90     17.52 o 
  -3  11   3        5.46        2.59      3.71 o 
  -2  11   3       64.73       50.44     15.35 o 
  -1  11   3       37.88       28.35     11.00 o 
   0  11   3       41.15       44.89     14.15 o 
   1  11   3       19.90       22.30      7.91 o 
   2  11   3       25.99       21.10      9.93 o 
   3  11   3      197.95      211.57     23.71 o 
   4  11   3       38.95       21.01     10.71 o 
  -5  12   3       17.26        5.19     10.00 o 
  -4  12   3        9.75       15.57      7.91 o 
  -3  12   3        7.23       12.02      6.04 o 
  -2  12   3       10.87        6.94      8.24 o 
  -1  12   3      117.03       95.74     29.50 o 
   0  12   3       18.56        9.48      6.06 o 
   1  12   3       18.94       20.22      8.85 o 
  -2 -13   4      165.63      102.62     50.51 o 
  -1 -13   4       27.57       13.28      7.08 o 
   0 -13   4      380.90      397.36     24.21 o 
   1 -13   4      122.65      107.59     42.05 o 
   2 -13   4      170.77      177.04     46.19 o 
   3 -13   4        7.51        8.77      7.66 o 
   4 -13   4        6.66        9.95      8.69 o 
   5 -13   4      205.09      136.01     56.95 o 
  -4 -12   4       57.14       40.23     13.09 o 
  -3 -12   4       95.10       83.80     21.54 o 
  -2 -12   4       23.79       20.07      6.70 o 
  -1 -12   4        4.66        3.90      4.72 o 
   0 -12   4       14.88       18.61      7.38 o 
   1 -12   4       26.34       26.24     10.99 o 
   2 -12   4      110.34      102.83     33.46 o 
   3 -12   4       63.23       62.03     14.08 o 
   4 -12   4      226.03      214.11     63.26 o 
   5 -12   4      238.87      235.53     67.25 o 
   6 -12   4      122.78       99.74     35.18 o 
   7 -12   4       87.49       66.54     36.44 o 
  -6 -11   4      192.78      197.56     40.40 o 
  -5 -11   4       48.97       45.06     11.93 o 
  -4 -11   4      217.03      186.67     32.85 o 
  -3 -11   4       15.38       25.03      7.15 o 
  -2 -11   4       97.96       93.75     20.53 o 
  -1 -11   4      200.38      240.24     40.92 o 
   0 -11   4       80.09       71.86     18.84 o 
   1 -11   4      161.87      231.18     42.39 o 
   2 -11   4       66.71       45.02     13.15 o 
   3 -11   4       21.28       17.08      6.65 o 
   4 -11   4       83.54       93.24     17.73 o 
   5 -11   4       32.05       49.02     12.60 o 
   6 -11   4      488.95      562.60     32.20 o 
   7 -11   4      313.10      330.68     47.85 o 
   8 -11   4      124.42      126.30     57.08 o 
  -7 -10   4       27.14       37.94     12.12 o 
  -6 -10   4       61.07       47.03     14.86 o 
  -5 -10   4      427.51      412.46     59.99 o 
  -4 -10   4      325.32      347.77     30.67 o 
  -3 -10   4       21.88       28.05     10.87 o 
  -2 -10   4      788.16      841.16     34.40 o 
  -1 -10   4      907.33      911.18     22.12 o 
   0 -10   4       19.94       31.51      8.04 o 
   1 -10   4      272.00      282.97     24.39 o 
   2 -10   4     1258.70     1300.76     20.43 o 
   3 -10   4      148.13      169.65     28.03 o 
   4 -10   4       68.03       64.08     16.02 o 
   5 -10   4      148.08      169.96     35.71 o 
   6 -10   4       94.38      121.02     25.74 o 
   7 -10   4        1.66        2.55      7.32 o 
   8 -10   4        2.67        2.92      8.94 o 
   9 -10   4       32.62       34.75     19.58 o 
  -8  -9   4       99.40       82.99     27.61 o 
  -7  -9   4       40.56       42.51     14.83 o 
  -6  -9   4       57.45       64.06     14.35 o 
  -5  -9   4      568.22      576.85     25.02 o 
  -4  -9   4      195.12      185.57     28.92 o 
  -3  -9   4       33.91       38.37      8.95 o 
  -2  -9   4      230.35      250.92     37.31 o 
  -1  -9   4      167.94      178.01     28.12 o 
   0  -9   4       13.38       22.33      4.25 o 
   1  -9   4      517.74      537.03     14.56 o 
   2  -9   4      277.61      231.47     18.15 o 
   3  -9   4      138.12      156.31      7.29 o 
   4  -9   4       62.85       53.81     11.02 o 
   5  -9   4       46.39       39.76     10.46 o 
   6  -9   4       11.77       21.10      5.67 o 
   7  -9   4       27.52       32.85     10.80 o 
   8  -9   4        5.48        6.48     13.95 o 
   9  -9   4        6.41        3.75     10.06 o 
  -9  -8   4       25.18       22.89      8.85 o 
  -8  -8   4        0.07        2.56      7.22 o 
  -7  -8   4      131.19      163.94     32.39 o 
  -6  -8   4      312.17      322.83     53.61 o 
  -5  -8   4      193.35      177.50     29.91 o 
  -4  -8   4      360.02      329.42     21.10 o 
  -3  -8   4      538.31      547.49     20.40 o 
  -2  -8   4      166.65      154.46     26.15 o 
  -1  -8   4      419.18      437.45     17.39 o 
   0  -8   4      767.85      756.00     18.63 o 
   1  -8   4      490.88      529.72     13.14 o 
   2  -8   4      154.78      160.00     13.29 o 
   3  -8   4       12.72       11.04      2.02 o 
   4  -8   4      467.97      504.64     10.58 o 
   5  -8   4       97.46      135.66     26.43 o 
   6  -8   4      301.66      318.31     14.23 o 
   7  -8   4      230.63      246.25     15.39 o 
   8  -8   4      123.86      121.78     47.99 o 
   9  -8   4       34.46       14.22     10.34 o 
  10  -8   4        0.95        2.34      8.12 o 
 -10  -7   4        3.83        4.69      7.23 o 
  -9  -7   4       66.91       54.75     17.84 o 
  -8  -7   4       22.19       31.32      8.76 o 
  -7  -7   4      164.60      157.29     26.62 o 
  -6  -7   4        2.24        2.72      4.72 o 
  -5  -7   4      164.62      196.84     34.48 o 
  -4  -7   4        0.06        6.49      3.50 o 
  -3  -7   4        3.19       12.96      5.20 o 
  -2  -7   4      127.28      134.59     25.71 o 
  -1  -7   4      303.17      300.93     11.45 o 
   0  -7   4       89.40       85.46     10.99 o 
   1  -7   4      458.39      420.67     11.01 o 
   2  -7   4     2104.25     2070.45     39.27 o 
   3  -7   4     1257.47     1268.64     25.75 o 
   4  -7   4      502.18      502.52      9.59 o 
   5  -7   4      140.20      124.63      6.43 o 
   6  -7   4       26.17       21.42      6.00 o 
   7  -7   4       23.58       27.06      8.75 o 
   8  -7   4        0.85       10.96      9.87 o 
   9  -7   4      300.28      230.31     98.94 o 
  10  -7   4      134.11      122.88     56.20 o 
  11  -7   4        5.10       18.00      9.64 o 
 -10  -6   4       16.88       20.89      6.59 o 
  -9  -6   4        0.03        3.55      5.83 o 
  -8  -6   4       43.12       31.04     12.21 o 
  -7  -6   4      605.80      598.01     28.70 o 
  -6  -6   4        1.25        9.06      6.32 o 
  -5  -6   4      340.25      320.74     42.52 o 
  -4  -6   4       91.00       94.48     14.98 o 
  -3  -6   4      151.26      121.01     19.25 o 
  -2  -6   4      552.40      548.65     16.88 o 
  -1  -6   4      167.01      165.84     11.20 o 
   0  -6   4      543.78      513.27     12.76 o 
   1  -6   4     1644.52     1662.74     27.93 o 
   2  -6   4      921.17      913.74     23.49 o 
   3  -6   4     4575.32     4709.88     57.56 o 
   4  -6   4     1348.06     1317.40     26.06 o 
   5  -6   4       89.46       99.05      7.79 o 
   6  -6   4      227.19      241.30     39.89 o 
   7  -6   4       25.88       29.21      6.49 o 
   8  -6   4       59.61       50.97     13.66 o 
   9  -6   4        0.44       -7.23     13.05 o 
  10  -6   4      188.57      164.40     63.47 o 
  11  -6   4       20.13       19.19     14.29 o 
 -11  -5   4       99.54       67.50     26.72 o 
 -10  -5   4       22.28       23.54     10.25 o 
  -9  -5   4       17.35       17.67      7.14 o 
  -8  -5   4       27.24       34.46      9.52 o 
  -7  -5   4      329.07      314.84     40.16 o 
  -6  -5   4      465.48      454.26     28.47 o 
  -5  -5   4       21.22       27.33      5.81 o 
  -4  -5   4      917.89      861.83     22.35 o 
  -3  -5   4        0.66        3.31      3.21 o 
  -2  -5   4      103.57      122.80     21.37 o 
  -1  -5   4      191.79      193.26      9.16 o 
   0  -5   4      145.04      194.65      8.43 o 
   1  -5   4       54.16       48.32      8.11 o 
   2  -5   4     1732.27     1734.86     25.11 o 
   3  -5   4      160.15      159.86      6.46 o 
   4  -5   4        0.06        3.69      1.84 o 
   5  -5   4       41.62       39.77      5.94 o 
   6  -5   4       43.42       39.60      8.79 o 
   7  -5   4       18.17       21.55      5.97 o 
   8  -5   4        0.46        7.63      5.30 o 
   9  -5   4       17.15       17.11      7.05 o 
  10  -5   4      282.28      287.81    122.91 o 
  11  -5   4       14.38       20.41     15.11 o 
 -11  -4   4      130.82      101.50     49.90 o 
 -10  -4   4       56.90       40.82     16.07 o 
  -9  -4   4        0.22        9.70      5.84 o 
  -8  -4   4       87.26       88.47     16.12 o 
  -7  -4   4      307.94      337.83     45.63 o 
  -6  -4   4       49.55       45.07      9.03 o 
  -5  -4   4      568.95      548.61     37.71 o 
  -4  -4   4       15.68       35.55      7.00 o 
  -3  -4   4     4902.57     4988.44    101.93 o 
  -2  -4   4        6.91        7.61      1.89 o 
  -1  -4   4       79.17       91.38     10.18 o 
   0  -4   4       11.28       18.81      2.63 o 
   1  -4   4       10.01       14.30      1.83 o 
   2  -4   4     6841.32     6687.76     72.68 o 
   3  -4   4      955.04     1033.48     16.89 o 
   4  -4   4     3030.83     2977.49     28.92 o 
   5  -4   4        0.07        4.33      1.25 o 
   6  -4   4      448.53      421.65     14.93 o 
   7  -4   4        1.68        2.76      2.87 o 
   8  -4   4      179.33      193.07     49.60 o 
   9  -4   4       57.32       48.73     16.82 o 
  10  -4   4      411.60      435.05     37.99 o 
  11  -4   4        0.49       12.33     12.66 o 
 -11  -3   4       91.03       73.52     31.25 o 
 -10  -3   4        0.25        8.44      6.00 o 
  -9  -3   4      778.34      778.88     26.79 o 
  -8  -3   4       32.72       46.27      9.60 o 
  -7  -3   4       91.77      111.83     17.73 o 
  -6  -3   4     2245.19     2471.87     77.43 o 
  -5  -3   4       91.75       99.11     14.69 o 
  -4  -3   4     6642.01     6893.64    200.66 o 
  -3  -3   4        9.46       28.32      5.61 o 
  -2  -3   4      182.26      129.35      5.31 o 
  -1  -3   4     2248.20     2302.90     42.30 o 
   0  -3   4      305.02      312.67      6.27 o 
   1  -3   4     1290.86     1305.80     21.26 o 
   2  -3   4     1268.91     1285.43     13.54 o 
   3  -3   4     1513.69     1459.29     18.85 o 
   4  -3   4      402.49      446.51      8.86 o 
   5  -3   4     1727.50     1795.28     24.90 o 
   6  -3   4      179.58      314.44     67.53 o 
   7  -3   4      889.90      845.01     43.54 o 
   8  -3   4        3.61        7.29      6.22 o 
   9  -3   4      253.91      252.13     54.20 o 
  10  -3   4       48.93       46.91     15.83 o 
  11  -3   4      430.41      431.00     47.07 o 
 -12  -2   4       25.93       33.00     14.31 o 
 -11  -2   4       35.61       35.16     11.02 o 
 -10  -2   4       14.16       13.49      6.19 o 
  -9  -2   4       27.95       18.34     10.45 o 
  -8  -2   4       13.77       24.03      7.08 o 
  -7  -2   4       20.79       12.09      7.15 o 
  -6  -2   4        1.95       10.71      3.81 o 
  -5  -2   4      184.23      166.98     12.39 o 
  -4  -2   4     2210.90     2249.71     45.49 o 
  -3  -2   4      858.47      846.42     11.33 o 
  -2  -2   4     1017.22      897.14     10.23 o 
  -1  -2   4     3252.86     3076.46     58.30 o 
   0  -2   4     2944.77     2607.88     16.27 o 
   1  -2   4      141.83      128.80      3.68 o 
   2  -2   4      207.66      175.09      6.72 o 
   3  -2   4       60.35       58.78      5.76 o 
   4  -2   4      978.71     1015.89     19.46 o 
   5  -2   4       23.46       24.46      9.70 o 
   6  -2   4       58.78       49.60     14.55 o 
   7  -2   4       16.71       16.29      6.79 o 
   8  -2   4      370.56      375.57     79.79 o 
   9  -2   4      798.21      819.91     35.95 o 
  10  -2   4       27.67       37.33     10.17 o 
  11  -2   4      170.20      146.53     55.30 o 
 -12  -1   4       39.84       26.84     13.92 o 
 -11  -1   4        1.28       10.47      6.67 o 
 -10  -1   4        1.25        3.69      4.22 o 
  -9  -1   4       12.72       10.69      5.67 o 
  -8  -1   4        4.90        2.20      5.87 o 
  -7  -1   4      314.81      301.18     16.09 o 
  -6  -1   4     1814.43     1923.93     60.59 o 
  -5  -1   4     1108.09      963.00     44.65 o 
  -4  -1   4       10.20       19.26      2.90 o 
  -3  -1   4     5752.19     5921.26    150.53 o 
  -2  -1   4       72.61       76.26      4.67 o 
  -1  -1   4        0.21        0.33      1.29 o 
   0  -1   4     2194.44     2210.13     50.90 o 
   1  -1   4     1244.72     1276.02     10.84 o 
   2  -1   4      163.53      163.04      4.59 o 
   3  -1   4        0.56        3.30      1.19 o 
   4  -1   4        0.55        5.10      5.05 o 
   5  -1   4      243.78      221.43     24.56 o 
   6  -1   4       35.25       63.84     16.11 o 
   7  -1   4     1013.38      917.20     30.10 o 
   8  -1   4      529.39      511.33     30.34 o 
   9  -1   4       56.66       61.80     13.66 o 
  10  -1   4        0.52       10.71      6.83 o 
  11  -1   4       22.60       15.95      8.36 o 
 -12   0   4      102.74      135.01     28.04 o 
 -11   0   4        9.02        4.97      5.34 o 
 -10   0   4      242.02      255.13     21.31 o 
  -9   0   4      130.08       90.31     19.33 o 
  -8   0   4       46.10       38.98      9.70 o 
  -7   0   4        0.53        5.09      4.24 o 
  -6   0   4        0.03        5.63      5.53 o 
  -5   0   4      600.00      566.28     21.63 o 
  -4   0   4      329.42      383.12      6.78 o 
  -3   0   4     4992.23     4625.81    110.83 o 
  -2   0   4      575.06      525.68      8.34 o 
  -1   0   4     7330.60     7013.94     94.85 o 
   0   0   4      285.43      275.65      5.91 o 
   1   0   4        9.05        9.24      1.56 o 
   2   0   4    10455.67    10687.74    187.93 o 
   3   0   4      547.27      534.65     15.23 o 
   4   0   4     4219.58     4207.51     97.06 o 
   5   0   4      867.07      902.36     37.55 o 
   6   0   4        0.07        9.67     12.66 o 
   7   0   4        1.60        2.81      8.82 o 
   8   0   4      120.79      128.22     25.60 o 
   9   0   4       92.31       87.55     18.21 o 
  10   0   4       13.37       15.69      8.94 o 
  11   0   4        2.73       12.48      8.57 o 
 -12   1   4       18.90       17.30      8.09 o 
 -11   1   4       21.73       18.23      8.48 o 
 -10   1   4       10.62        8.84      2.85 o 
  -9   1   4       34.94       30.16      4.76 o 
  -8   1   4       24.23       37.29      8.28 o 
  -7   1   4      617.29      593.05     16.15 o 
  -6   1   4       15.01       12.41      3.27 o 
  -5   1   4        4.54        5.16      1.94 o 
  -4   1   4      506.64      493.13     10.39 o 
  -3   1   4       54.74       48.06      2.86 o 
  -2   1   4     1295.57     1255.74     18.94 o 
  -1   1   4        3.10        2.85      1.20 o 
   0   1   4        7.63       18.95      2.53 o 
   1   1   4      313.16      241.74      5.76 o 
   2   1   4      196.58      234.60      6.82 o 
   3   1   4      690.10      748.06     15.64 o 
   4   1   4      437.96      417.52     15.56 o 
   5   1   4      796.23      802.30     10.84 o 
   6   1   4        3.50        6.02      6.53 o 
   7   1   4        0.27        4.09      5.89 o 
   8   1   4       34.46       30.97      8.41 o 
   9   1   4      145.91      126.47     33.03 o 
  10   1   4       99.18       97.66     24.49 o 
  11   1   4        0.11        2.90      5.70 o 
 -12   2   4        0.02        2.28      6.93 o 
 -11   2   4      116.27       83.77     31.66 o 
 -10   2   4       78.16       83.74     18.75 o 
  -9   2   4       17.38        9.22      3.22 o 
  -8   2   4        2.38        9.29      2.64 o 
  -7   2   4      680.05      664.65     14.79 o 
  -6   2   4      304.62      335.17      8.99 o 
  -5   2   4        5.00        3.17      1.28 o 
  -4   2   4       11.73        9.98      2.07 o 
  -3   2   4       31.79       35.07      4.22 o 
  -2   2   4     1526.98     1483.35     14.15 o 
  -1   2   4     3728.97     3560.29     51.25 o 
   0   2   4      468.76      439.97      6.55 o 
   1   2   4      232.02      228.04      6.59 o 
   2   2   4      491.79      488.09      9.64 o 
   3   2   4       10.34        5.04      2.21 o 
   4   2   4      239.82      280.24     11.69 o 
   5   2   4       89.02       78.23     20.65 o 
   6   2   4      479.47      580.28    103.67 o 
   7   2   4       63.40       51.11     10.68 o 
   8   2   4      731.68      738.08     36.10 o 
   9   2   4      153.53      131.25     32.78 o 
  10   2   4        2.71       13.83      7.74 o 
  11   2   4        0.61        4.72      5.48 o 
 -11   3   4      140.87       90.12     35.29 o 
 -10   3   4       10.39       12.00      3.70 o 
  -9   3   4      318.91      317.31     18.77 o 
  -8   3   4        0.26        4.20      2.42 o 
  -7   3   4      547.88      529.73     12.78 o 
  -6   3   4     2015.50     1915.16     33.29 o 
  -5   3   4      262.41      265.82      6.06 o 
  -4   3   4      463.12      436.57      9.72 o 
  -3   3   4      608.96      606.95     10.54 o 
  -2   3   4       44.56       55.10      3.61 o 
  -1   3   4      142.88      169.14      4.56 o 
   0   3   4     1134.41     1002.42     13.14 o 
   1   3   4      359.23      361.44      6.79 o 
   2   3   4      480.99      440.39     11.16 o 
   3   3   4     2568.66     2364.95     28.23 o 
   4   3   4       36.47       48.65     12.76 o 
   5   3   4      389.07      305.42     56.91 o 
   6   3   4       67.03       64.65     12.80 o 
   7   3   4       65.45       98.81     19.45 o 
   8   3   4        0.90        7.47     11.02 o 
   9   3   4       73.93       72.51     22.13 o 
  10   3   4      224.04      253.50     32.95 o 
 -11   4   4        3.02        4.66      6.17 o 
 -10   4   4      291.36      288.59     17.77 o 
  -9   4   4      491.39      494.81     15.39 o 
  -8   4   4     1524.70     1715.02     42.88 o 
  -7   4   4        0.02        4.44      1.82 o 
  -6   4   4     1563.93     1521.85     21.97 o 
  -5   4   4      532.07      570.42     11.04 o 
  -4   4   4      431.33      427.41      8.56 o 
  -3   4   4     4053.25     4112.55     63.35 o 
  -2   4   4       17.54       30.53      4.21 o 
  -1   4   4     1755.27     1708.25     38.31 o 
   0   4   4      613.54      547.05     11.24 o 
   1   4   4      318.71      303.25     11.42 o 
   2   4   4      920.86      906.95     36.04 o 
   3   4   4     1746.07     1781.44     40.57 o 
   4   4   4      578.50      659.91    201.51 o 
   5   4   4       29.72       25.83      6.91 o 
   6   4   4      157.90      190.88      9.70 o 
   7   4   4       43.34       32.82      9.56 o 
   8   4   4       61.18       72.92     23.33 o 
   9   4   4       58.05       38.94     21.22 o 
  10   4   4        2.83       15.06     11.54 o 
 -10   5   4        6.13       11.69      4.47 o 
  -9   5   4      186.83      212.19     18.57 o 
  -8   5   4      642.33      720.21     18.90 o 
  -7   5   4       15.58       18.73      4.78 o 
  -6   5   4     1850.75     1926.59     65.75 o 
  -5   5   4      145.74      136.31     10.19 o 
  -4   5   4      389.22      371.75      6.83 o 
  -3   5   4      174.50      154.29      5.25 o 
  -2   5   4        6.75        6.07      2.00 o 
  -1   5   4      137.59      134.54      9.67 o 
   0   5   4     1109.67     1138.85     34.20 o 
   1   5   4      147.83      164.94     23.02 o 
   2   5   4      269.46      367.19     84.60 o 
   3   5   4       16.49       23.93      9.83 o 
   4   5   4        6.01       20.51      4.76 o 
   5   5   4      434.50      471.94     16.74 o 
   6   5   4       73.81       53.79     13.42 o 
   7   5   4       95.93       93.54     21.59 o 
   8   5   4        5.58        9.03      6.78 o 
   9   5   4      119.06      102.40     33.52 o 
 -10   6   4      127.77      118.75     27.18 o 
  -9   6   4        0.58        2.72      3.98 o 
  -8   6   4       80.12       89.11     19.79 o 
  -7   6   4       77.94       78.38     18.20 o 
  -6   6   4      156.38      164.19     11.47 o 
  -5   6   4      461.56      455.00     15.70 o 
  -4   6   4      101.00      116.36      5.91 o 
  -3   6   4      583.64      573.59     10.50 o 
  -2   6   4      106.17       90.13     14.15 o 
  -1   6   4      639.82      645.04     34.67 o 
   0   6   4       33.12       49.30      8.97 o 
   2   6   4      205.13      276.93     65.73 o 
   3   6   4       42.62       45.92      9.11 o 
   4   6   4      136.69      152.41     12.65 o 
   5   6   4        8.16       16.69      6.43 o 
   6   6   4        4.76       14.12      4.09 o 
   7   6   4        2.08        5.39      4.11 o 
   8   6   4       83.40      107.13     32.31 o 
   9   6   4      133.34      145.23     33.52 o 
 -10   7   4       21.07       10.89      7.79 o 
  -9   7   4      240.33      254.62     28.77 o 
  -8   7   4       75.81       78.23     26.14 o 
  -7   7   4      645.46      681.62     21.58 o 
  -6   7   4      368.87      362.15     15.05 o 
  -5   7   4     1384.61     1309.99     35.45 o 
  -4   7   4      375.67      350.34     13.70 o 
  -3   7   4       12.44       26.01      5.23 o 
  -2   7   4      119.01      106.30     22.35 o 
  -1   7   4      179.38      251.79     62.29 o 
   0   7   4      112.61      186.32     37.16 o 
   1   7   4     1250.03     1256.51     62.00 o 
   2   7   4       11.65       26.74      6.69 o 
   3   7   4      291.91      280.75     19.01 o 
   4   7   4       38.11       48.42      9.64 o 
   5   7   4       99.28       80.48     15.31 o 
   6   7   4       28.99       29.40      9.02 o 
   7   7   4        3.67        5.50      7.03 o 
   8   7   4       14.52       15.00     10.14 o 
 -10   8   4       93.34       57.32     34.81 o 
  -9   8   4      152.28      152.08     36.84 o 
  -8   8   4       20.46       20.28      9.06 o 
  -7   8   4       92.13       79.39     24.36 o 
  -6   8   4      119.92      108.95     27.09 o 
  -5   8   4       57.65       60.15     14.62 o 
  -4   8   4        0.93        4.25      6.31 o 
  -3   8   4      159.28      177.05     28.36 o 
  -2   8   4       64.54       35.12      8.72 o 
  -1   8   4      145.98      162.98     21.59 o 
   0   8   4     1183.95     1187.96     34.37 o 
   1   8   4       25.25       19.35      5.34 o 
   2   8   4        9.37       10.63      5.30 o 
   3   8   4        3.07        9.38      4.43 o 
   4   8   4      202.77      212.96     33.82 o 
   5   8   4        2.89       10.46      4.25 o 
   6   8   4       23.48       10.96      6.64 o 
   7   8   4      104.75       70.83     28.33 o 
  -9   9   4      129.74      170.41     25.01 o 
  -8   9   4       73.53       51.13     32.31 o 
  -7   9   4        1.01        6.12      3.98 o 
  -6   9   4        4.33       10.03      4.56 o 
  -5   9   4        9.21        6.70      4.41 o 
  -4   9   4       18.14       12.80      5.47 o 
  -3   9   4      159.01      130.25     27.28 o 
  -2   9   4      225.39      215.90     15.61 o 
  -1   9   4       12.29       24.83      5.45 o 
   0   9   4        0.45        7.16      4.08 o 
   1   9   4      235.70      252.78     44.81 o 
   2   9   4       35.92       33.21     10.04 o 
   3   9   4      214.23      183.68     36.48 o 
   4   9   4        0.52        5.50      5.12 o 
   5   9   4       15.57       13.70      5.07 o 
   6   9   4       46.50       35.08     11.34 o 
  -8  10   4        5.04       12.93     10.96 o 
  -7  10   4      161.05      183.79     34.12 o 
  -6  10   4       60.75       42.57     21.68 o 
  -5  10   4       26.31       39.22     16.00 o 
  -4  10   4        0.54        3.29      3.97 o 
  -3  10   4        6.26        8.23      5.67 o 
  -2  10   4      114.00       90.00     32.84 o 
  -1  10   4      104.22       80.11     16.66 o 
   0  10   4       34.30       25.80     10.77 o 
   1  10   4      102.82       79.65     17.05 o 
   2  10   4       88.69       94.60     24.63 o 
   3  10   4        3.51       13.70      6.12 o 
   4  10   4        1.18       11.22      5.97 o 
   5  10   4        4.19       10.13      5.36 o 
  -6  11   4        2.19       14.51     11.56 o 
  -5  11   4       19.07       16.39      7.78 o 
  -4  11   4       31.08       20.77      8.82 o 
  -3  11   4        5.81        5.88      4.46 o 
  -2  11   4      141.19      118.20     46.47 o 
  -1  11   4       19.92       23.34      9.03 o 
   0  11   4        7.09        9.34      5.48 o 
   1  11   4        3.79        5.29      3.98 o 
   2  11   4        4.97       10.03      6.20 o 
   3  11   4       23.00       11.24      7.14 o 
  -4  12   4        2.86        2.16      4.20 o 
  -3  12   4        8.64        7.44      4.19 o 
  -2  12   4        0.16        2.03      5.45 o 
  -1  12   4        2.80        6.08      4.80 o 
   0  12   4        5.55        3.57      4.72 o 
  -2 -13   5        0.64        4.33      6.41 o 
  -1 -13   5       82.80       81.77     25.51 o 
   0 -13   5       58.42       39.32     16.34 o 
   1 -13   5       42.34       42.00     14.29 o 
   2 -13   5       10.30       12.99      8.03 o 
   3 -13   5      225.26      266.96     24.44 o 
   4 -13   5        5.31       15.37      7.21 o 
   5 -13   5      126.32      126.21     37.66 o 
  -5 -12   5       84.94       52.04     46.33 o 
  -4 -12   5       40.74       28.54      9.35 o 
  -3 -12   5      149.82      117.22     29.01 o 
  -2 -12   5       19.43       16.34     11.19 o 
  -1 -12   5      172.94      161.01     15.34 o 
   0 -12   5       55.68       52.22     18.81 o 
   1 -12   5       70.05       51.20     16.81 o 
   2 -12   5       28.48       25.37      7.53 o 
   3 -12   5       32.63       25.40     11.02 o 
   4 -12   5        1.90        6.54      4.20 o 
   5 -12   5      143.58      149.16     32.26 o 
   6 -12   5       15.94       23.35      8.15 o 
  -6 -11   5       11.30        9.63      6.67 o 
  -5 -11   5       50.55       46.35     12.39 o 
  -4 -11   5        0.56        8.26      3.97 o 
  -3 -11   5       36.04       49.90     10.35 o 
  -2 -11   5       19.71       26.16      7.49 o 
  -1 -11   5       69.42       89.25     16.66 o 
   0 -11   5       93.39      111.18     21.69 o 
   1 -11   5       42.12       46.85      9.96 o 
   2 -11   5       17.65       12.56      6.57 o 
   3 -11   5       65.06       48.46     11.73 o 
   4 -11   5      135.76      185.17     39.76 o 
   5 -11   5      250.29      265.93     20.35 o 
   6 -11   5       17.16       18.25      6.54 o 
   7 -11   5       15.28       12.34      7.24 o 
   8 -11   5      156.75      129.92     61.28 o 
  -7 -10   5       82.85       72.69     27.41 o 
  -6 -10   5      116.37       95.31     30.64 o 
  -5 -10   5      209.78      183.75     41.80 o 
  -4 -10   5      214.24      222.42     45.72 o 
  -3 -10   5      336.36      318.29     56.29 o 
  -2 -10   5        0.18        5.82      4.87 o 
  -1 -10   5      270.81      284.83     22.62 o 
   0 -10   5      499.30      508.96     23.40 o 
   1 -10   5      459.71      457.53     30.65 o 
   2 -10   5        3.34        5.90      2.73 o 
   3 -10   5       37.30       35.11      8.76 o 
   4 -10   5      655.62      680.17     39.15 o 
   5 -10   5        0.14       10.05      6.05 o 
   6 -10   5      181.83      197.16     49.83 o 
   7 -10   5        0.65        1.95      4.78 o 
   8 -10   5       23.17       20.40     15.61 o 
   9 -10   5        0.61        6.39     11.49 o 
  -8  -9   5       32.33       30.24     10.97 o 
  -7  -9   5       35.49       35.98      8.49 o 
  -6  -9   5       12.14       22.36      8.89 o 
  -5  -9   5       96.22       93.37     21.93 o 
  -4  -9   5       15.16       16.49      5.98 o 
  -3  -9   5       48.77       61.80     11.91 o 
  -2  -9   5      445.75      464.90     16.69 o 
  -1  -9   5      849.60      836.33     33.05 o 
   0  -9   5      715.17      746.54     27.50 o 
   1  -9   5      906.73      904.64     31.02 o 
   2  -9   5        0.21        3.89      3.18 o 
   3  -9   5      171.23      189.14     10.19 o 
   4  -9   5        8.79       14.73      4.28 o 
   5  -9   5      131.12      151.21     34.77 o 
   6  -9   5       37.24       44.97     13.02 o 
   7  -9   5       30.54       19.77     10.09 o 
   8  -9   5       58.06       63.07     20.09 o 
   9  -9   5       36.11       42.59     22.94 o 
  -9  -8   5       48.86       37.95     15.00 o 
  -8  -8   5      264.07      250.69     45.82 o 
  -7  -8   5        2.22        7.79      5.23 o 
  -6  -8   5       82.79       77.42     15.84 o 
  -5  -8   5       21.62       28.28      7.80 o 
  -4  -8   5       81.70       57.14      9.28 o 
  -3  -8   5      240.47      270.13     34.68 o 
  -2  -8   5      457.74      431.66     22.77 o 
  -1  -8   5        0.51        1.83      5.05 o 
   0  -8   5      783.55      829.54     31.80 o 
   1  -8   5       12.08       13.64      3.99 o 
   2  -8   5      501.35      488.14     14.97 o 
   3  -8   5      497.71      496.62     11.01 o 
   4  -8   5        0.83        4.71      1.71 o 
   5  -8   5      241.13      227.44     12.65 o 
   6  -8   5       81.72       67.22     19.13 o 
   7  -8   5      175.51      209.15     19.49 o 
   8  -8   5       35.90       37.73     33.98 o 
   9  -8   5        1.86        5.42      9.98 o 
  10  -8   5        6.48       17.99     13.21 o 
 -10  -7   5        3.27        7.53      5.24 o 
  -9  -7   5      204.26      176.37     45.80 o 
  -8  -7   5       61.58       66.08     15.65 o 
  -7  -7   5       24.60       19.22      5.83 o 
  -6  -7   5      228.33      197.36     31.98 o 
  -5  -7   5      356.16      357.69     43.23 o 
  -4  -7   5      444.54      425.31     23.75 o 
  -3  -7   5      704.40      765.11     20.47 o 
  -2  -7   5      107.27      121.39     20.53 o 
  -1  -7   5      548.00      552.58     14.96 o 
   0  -7   5        3.51       12.28      4.86 o 
   1  -7   5      713.99      720.38     13.82 o 
   2  -7   5     1072.04     1097.83     21.50 o 
   3  -7   5       19.78       24.05      4.77 o 
   4  -7   5       11.47       11.40      3.39 o 
   5  -7   5      685.82      698.79     14.45 o 
   6  -7   5       28.90       41.96     10.59 o 
   7  -7   5        0.82        5.66      4.16 o 
   8  -7   5        8.68       16.45     10.54 o 
   9  -7   5        3.18       10.91      8.86 o 
  10  -7   5        2.01       18.71     12.56 o 
 -10  -6   5      167.26      105.27     36.63 o 
  -9  -6   5       93.07       84.90     19.86 o 
  -8  -6   5       39.89       40.48      8.14 o 
  -7  -6   5        0.00        5.80      4.18 o 
  -6  -6   5      112.56      139.97     23.78 o 
  -5  -6   5      210.81      186.53     28.15 o 
  -4  -6   5        3.61       10.71      4.90 o 
  -3  -6   5      121.34       93.99     15.25 o 
  -2  -6   5      280.89      299.90     15.11 o 
  -1  -6   5       31.65       39.89      7.36 o 
   0  -6   5        5.94        4.68      3.14 o 
   1  -6   5     2047.89     2073.13     29.30 o 
   2  -6   5        0.01        4.95      3.27 o 
   3  -6   5     1573.79     1595.73     74.41 o 
   4  -6   5      552.91      527.49     10.23 o 
   5  -6   5      132.73      135.55     11.65 o 
   6  -6   5      127.82      139.89     37.24 o 
   7  -6   5      136.84      139.94     23.49 o 
   8  -6   5       26.15       19.67      7.04 o 
   9  -6   5       19.99       17.59     14.17 o 
  10  -6   5       44.01       36.84     24.36 o 
  11  -6   5       73.41       92.58     40.63 o 
 -11  -5   5       52.54       37.99     16.97 o 
 -10  -5   5       34.45       37.79     14.14 o 
  -9  -5   5       85.18       84.73     25.65 o 
  -8  -5   5      243.07      225.59     40.15 o 
  -7  -5   5       14.16       14.97      5.29 o 
  -6  -5   5       97.84       96.73     21.98 o 
  -5  -5   5     2702.96     2757.84     59.59 o 
  -4  -5   5      618.81      610.46     30.64 o 
  -3  -5   5        0.07        3.06      4.26 o 
  -2  -5   5      116.18      149.30     25.30 o 
  -1  -5   5      107.50      118.16     17.86 o 
   0  -5   5       18.29       46.24      6.60 o 
   1  -5   5     1472.58     1346.13     22.31 o 
   2  -5   5      225.61      240.26      7.23 o 
   3  -5   5     6974.97     7112.07    119.85 o 
   4  -5   5     1325.05     1390.54     27.28 o 
   5  -5   5     2924.98     3089.31     56.39 o 
   6  -5   5       11.68        9.60      2.54 o 
   7  -5   5        0.99        2.15      3.94 o 
   8  -5   5       33.95       46.20     11.37 o 
   9  -5   5        0.26        6.79      6.56 o 
  10  -5   5        0.45       14.83      7.36 o 
  11  -5   5        2.21       -7.16     10.72 o 
 -11  -4   5      164.16      140.92     53.13 o 
 -10  -4   5       83.41       67.07     12.93 o 
  -9  -4   5       17.30       20.73      5.33 o 
  -8  -4   5        3.54        3.05      3.31 o 
  -7  -4   5      749.22      855.03     34.30 o 
  -6  -4   5       21.58       18.33      6.91 o 
  -5  -4   5     2247.27     2289.36     57.74 o 
  -4  -4   5      186.76      191.99     13.39 o 
  -3  -4   5     2927.45     2839.44     47.36 o 
  -2  -4   5      397.43      399.74      9.09 o 
  -1  -4   5     1587.58     1648.50     34.58 o 
   0  -4   5     1293.08     1280.00     14.45 o 
   1  -4   5      191.80      173.37      4.90 o 
   2  -4   5     1634.66     1705.85     22.18 o 
   3  -4   5      131.36      149.84      4.89 o 
   4  -4   5     3477.88     3565.91     64.41 o 
   5  -4   5      142.10      139.08      4.70 o 
   6  -4   5      815.29      802.12     17.58 o 
   7  -4   5      497.00      728.98    277.76 o 
   8  -4   5      332.07      362.22     27.77 o 
   9  -4   5       34.21       30.19     13.86 o 
  10  -4   5      149.45      140.57     48.04 o 
  11  -4   5      115.90       86.56     68.03 o 
 -11  -3   5      294.11      327.83     74.62 o 
 -10  -3   5       48.16       37.22      9.87 o 
  -9  -3   5        4.11       10.17      7.04 o 
  -8  -3   5       61.16       69.51     13.70 o 
  -7  -3   5       44.92       57.78     10.61 o 
  -6  -3   5      138.25      139.15     22.68 o 
  -5  -3   5      114.67      119.34     21.77 o 
  -4  -3   5       49.58       46.23      8.53 o 
  -3  -3   5      447.62      410.61      9.17 o 
  -2  -3   5      140.14      157.52      5.91 o 
  -1  -3   5      333.16      373.21      6.80 o 
   0  -3   5     3923.95     4024.50     42.03 o 
   1  -3   5      306.04      305.49      6.70 o 
   2  -3   5     1487.03     1596.18     18.50 o 
   3  -3   5     2293.95     2278.04     28.39 o 
   4  -3   5     1509.70     1594.07     49.23 o 
   5  -3   5      248.66      222.42      8.19 o 
   6  -3   5      459.07      429.35     19.05 o 
   7  -3   5        0.37       19.50      8.76 o 
   8  -3   5      309.10      317.70     59.84 o 
   9  -3   5      117.86      130.23     26.52 o 
  10  -3   5      112.84       95.84     30.66 o 
  11  -3   5        2.28        5.21      4.29 o 
 -12  -2   5       63.65       54.03     19.09 o 
 -11  -2   5       34.08       35.90     10.87 o 
 -10  -2   5        4.84       10.44      4.16 o 
  -9  -2   5      105.26       97.60     17.50 o 
  -8  -2   5       78.53       84.34     12.90 o 
  -7  -2   5     1503.71     1568.40     50.54 o 
  -5  -2   5     2782.20     2552.16     84.36 o 
  -4  -2   5     6958.76     7086.89     89.00 o 
  -3  -2   5     2775.02     2761.87     31.58 o 
  -2  -2   5      567.33      511.34     13.81 o 
  -1  -2   5      224.04      212.84      5.11 o 
   0  -2   5      173.10      182.00      4.73 o 
   1  -2   5     5241.67     5106.74     57.91 o 
   2  -2   5     1674.54     1659.61     17.08 o 
   3  -2   5      181.20      180.60      9.91 o 
   4  -2   5      145.61      121.49      4.64 o 
   5  -2   5       39.89       34.87      8.67 o 
   6  -2   5      539.02      483.57     20.48 o 
   7  -2   5      537.64      508.91     31.07 o 
   8  -2   5       16.04       18.28     10.06 o 
   9  -2   5      513.26      496.00     82.76 o 
  10  -2   5        0.52       14.39      8.25 o 
  11  -2   5      111.98       89.61     32.92 o 
 -12  -1   5      114.72      133.88     35.55 o 
 -11  -1   5        0.01        5.89      3.63 o 
 -10  -1   5       52.60       39.92     11.04 o 
  -9  -1   5       43.11       47.69     11.87 o 
  -8  -1   5       14.86       11.62      3.52 o 
  -7  -1   5        6.80        8.04      4.42 o 
  -6  -1   5      275.66      264.13     17.45 o 
  -5  -1   5     3199.84     3278.26     85.47 o 
  -4  -1   5     4763.37     4713.73     93.04 o 
  -3  -1   5      321.63      305.38      8.57 o 
  -2  -1   5       22.80       39.86      4.09 o 
  -1  -1   5      180.59      184.78      4.57 o 
   0  -1   5     2744.86     2790.08     38.00 o 
   1  -1   5      456.54      503.58      9.37 o 
   2  -1   5      494.52      554.64      9.43 o 
   3  -1   5      396.53      430.12      9.51 o 
   4  -1   5     3577.53     3894.04    182.76 o 
   5  -1   5       31.23       16.61      7.35 o 
   6  -1   5     1593.02     1530.71     53.73 o 
   7  -1   5      127.95      206.47     50.47 o 
   8  -1   5      327.62      300.16     66.84 o 
   9  -1   5      343.35      384.83     70.87 o 
  10  -1   5      290.62      249.82     64.09 o 
  11  -1   5      221.44      162.24     62.84 o 
 -12   0   5      141.82      180.02     46.30 o 
 -11   0   5        2.49        7.43      4.05 o 
 -10   0   5        0.37        5.30      3.56 o 
  -9   0   5        0.18        3.20      3.09 o 
  -8   0   5       86.85       83.94     16.20 o 
  -7   0   5        0.36        2.91      4.31 o 
  -6   0   5       19.99       11.94      3.20 o 
  -5   0   5     2282.28     2320.53     30.00 o 
  -4   0   5      753.88      759.00     15.37 o 
  -3   0   5     1433.77     1416.43     27.52 o 
  -2   0   5      194.40      175.65      9.21 o 
  -1   0   5      528.11      560.02     10.64 o 
   0   0   5      262.22      236.21      5.85 o 
   1   0   5     2643.02     2541.85     37.06 o 
   2   0   5      240.59      207.04      5.60 o 
   3   0   5      851.19      772.39     19.06 o 
   4   0   5        9.13       13.22      2.47 o 
   5   0   5      118.22      116.01     23.95 o 
   6   0   5      124.02      171.41     76.40 o 
   7   0   5       12.70       13.78     11.68 o 
   8   0   5      131.62      156.06     28.25 o 
   9   0   5      144.64      156.23     32.69 o 
  10   0   5        0.20        4.22      5.88 o 
  11   0   5       29.48       33.48     11.78 o 
 -12   1   5        0.12       13.65      9.90 o 
 -11   1   5       97.24       59.76     23.92 o 
 -10   1   5      120.22      114.24     19.25 o 
  -9   1   5       12.15       10.33      6.32 o 
  -8   1   5       19.12       15.93      4.03 o 
  -7   1   5       33.15       38.78      7.89 o 
  -6   1   5      550.12      566.02     10.88 o 
  -5   1   5      279.03      269.19      7.78 o 
  -4   1   5       47.50       41.03      2.98 o 
  -3   1   5       17.79       15.06      1.39 o 
  -2   1   5      108.44      135.85      9.10 o 
  -1   1   5      152.72      156.16      3.64 o 
   0   1   5      188.41      187.09      4.88 o 
   1   1   5     1781.86     1807.45     37.79 o 
   2   1   5     8197.25     8768.88    160.32 o 
   3   1   5      436.23      376.98      8.45 o 
   4   1   5     7653.02     8068.00     67.36 o 
   5   1   5      578.29      597.72     23.54 o 
   6   1   5      415.45      352.06    248.19 o 
   7   1   5       10.94       50.60     33.35 o 
   8   1   5      320.28      317.91     63.16 o 
   9   1   5       19.30       38.00     12.39 o 
  10   1   5        0.11        7.69      5.35 o 
  11   1   5       41.87       31.24     24.68 o 
 -11   2   5        1.60        1.00      2.47 o 
 -10   2   5      187.88      192.44     15.38 o 
  -9   2   5       68.06       58.42     12.84 o 
  -8   2   5       87.69      104.04     14.16 o 
  -7   2   5      394.77      389.32     15.92 o 
  -6   2   5      242.82      225.53      6.92 o 
  -5   2   5       56.09       78.55      6.30 o 
  -4   2   5       91.68       96.14      4.40 o 
  -3   2   5       28.06       32.80      1.74 o 
  -2   2   5      114.46      126.25      5.74 o 
  -1   2   5      322.36      283.19      6.46 o 
   0   2   5        0.07        3.48      1.40 o 
   1   2   5     4399.31     4240.64     67.46 o 
   2   2   5     2786.17     2921.01     56.80 o 
   3   2   5     1529.25     1566.00     39.60 o 
   4   2   5     1284.20     1197.78     36.01 o 
   5   2   5        7.69        6.34      2.89 o 
   6   2   5       27.52       18.54      4.32 o 
   7   2   5       56.17       61.96     17.05 o 
   8   2   5      306.24      317.11     23.22 o 
   9   2   5       49.51       44.00     14.84 o 
  10   2   5      119.86       80.21     36.87 o 
 -10   3   5      155.34      121.54     29.99 o 
  -9   3   5      158.19      175.98     11.91 o 
  -8   3   5      346.69      341.26     10.63 o 
  -7   3   5     1596.85     1791.78     50.95 o 
  -6   3   5      158.17      188.41      7.76 o 
  -5   3   5        0.03        2.55      1.42 o 
  -4   3   5        2.84        2.15      1.36 o 
  -3   3   5      219.70      225.65      4.59 o 
  -2   3   5     5351.92     5258.92     65.65 o 
  -1   3   5      131.97      129.79      7.19 o 
   0   3   5      560.88      536.92     11.74 o 
   1   3   5      588.79      547.19     13.55 o 
   2   3   5      394.73      391.17     12.38 o 
   3   3   5     3578.00     3589.46     55.50 o 
   4   3   5      422.29      483.40     18.48 o 
   5   3   5       61.36       87.04     21.46 o 
   6   3   5      223.12      239.18     69.20 o 
   7   3   5      502.02      550.88     87.34 o 
   8   3   5        0.18        4.15      6.47 o 
   9   3   5       92.83       74.41     19.33 o 
  10   3   5       22.02       21.12     15.38 o 
 -10   4   5        2.80        3.36      3.46 o 
  -9   4   5       18.76       16.26      4.76 o 
  -8   4   5      905.75      816.99     26.79 o 
  -7   4   5        0.20        2.98      3.37 o 
  -6   4   5      276.81      271.24      7.47 o 
  -5   4   5       33.42       36.28      6.53 o 
  -4   4   5        6.24        3.62      1.53 o 
  -3   4   5       55.77       47.95      6.32 o 
  -2   4   5      167.37      152.49      7.75 o 
  -1   4   5     1749.17     1680.46     24.31 o 
   0   4   5        0.55        4.62      3.04 o 
   1   4   5       22.40       30.02      5.22 o 
   2   4   5      384.15      370.24     14.26 o 
   3   4   5     1799.64     1860.72     56.87 o 
   4   4   5      152.13      202.47     72.97 o 
   5   4   5      207.84      198.23     59.77 o 
   6   4   5       14.83       13.18      4.98 o 
   7   4   5       63.16       55.24     19.75 o 
   8   4   5      131.52      122.69     35.99 o 
   9   4   5        2.75        7.73      5.76 o 
 -10   5   5       30.95       23.84     15.22 o 
  -9   5   5      453.70      533.58     17.53 o 
  -8   5   5     1270.47     1366.05     28.80 o 
  -7   5   5     1423.62     1530.77     32.16 o 
  -6   5   5      426.88      410.69     10.77 o 
  -5   5   5      215.32      192.82     10.14 o 
  -4   5   5       18.44       15.16      2.26 o 
  -3   5   5      365.84      369.15      7.25 o 
  -2   5   5      366.43      368.70      8.16 o 
  -1   5   5      345.96      305.67     12.33 o 
   0   5   5     1833.41     1789.80     38.43 o 
   1   5   5     1579.63     1582.84     38.83 o 
   2   5   5     1667.91     1608.89     56.54 o 
   3   5   5      162.41      189.88     70.43 o 
   4   5   5       81.71      118.19     26.34 o 
   5   5   5       89.85       96.18     17.95 o 
   6   5   5        3.32        9.24      4.01 o 
   7   5   5       82.43       50.19     23.72 o 
   8   5   5        3.76       11.77     10.10 o 
   9   5   5        4.98        5.88      9.11 o 
 -10   6   5       41.69       30.29     17.93 o 
  -9   6   5      219.89      265.54     38.07 o 
  -8   6   5       52.92       55.28     14.32 o 
  -7   6   5       74.91       80.97     21.50 o 
  -6   6   5      341.76      309.16     11.48 o 
  -5   6   5        1.39        4.14      3.18 o 
  -4   6   5       95.10       90.26      7.53 o 
  -3   6   5        0.16        0.71      2.15 o 
  -2   6   5      571.20      620.52     15.02 o 
  -1   6   5       40.14       55.43     10.50 o 
   0   6   5       63.06       75.97     11.07 o 
   1   6   5      462.63      446.04    135.88 o 
   2   6   5        5.47        7.72      5.86 o 
   3   6   5       86.14      137.95     20.31 o 
   4   6   5        0.52        1.85      4.40 o 
   5   6   5       31.61       40.90     10.14 o 
   6   6   5       27.58       37.36      7.29 o 
   7   6   5       21.39       26.09      8.96 o 
   8   6   5       25.02       27.05     10.53 o 
 -10   7   5        5.01        0.00      5.87 o 
  -9   7   5      475.78      446.81     25.26 o 
  -8   7   5        0.14        6.51      4.57 o 
  -7   7   5       30.70       31.65      9.71 o 
  -6   7   5        0.96        3.08      6.04 o 
  -5   7   5       59.62       61.98     17.70 o 
  -4   7   5       28.35       19.16      5.82 o 
  -3   7   5       88.81       86.33     11.46 o 
  -2   7   5      243.38      230.72     11.21 o 
  -1   7   5      135.48      223.09     48.06 o 
   0   7   5     1740.88     1863.52     69.87 o 
   1   7   5      342.88      411.00    108.16 o 
   2   7   5      121.90      139.15     42.48 o 
   3   7   5      332.98      320.24     19.52 o 
   4   7   5       23.42       12.75      4.62 o 
   5   7   5        8.10        6.03      3.91 o 
   6   7   5        2.80        7.73      5.38 o 
   7   7   5       66.56       52.47     19.68 o 
  -9   8   5        0.99       -3.95      6.79 o 
  -8   8   5        1.40       15.91      8.04 o 
  -7   8   5       59.76       41.87     14.71 o 
  -6   8   5      172.30      159.71     15.29 o 
  -5   8   5       91.09       62.64     18.67 o 
  -4   8   5       22.25       22.67      5.67 o 
  -3   8   5      251.06      299.16     50.30 o 
  -2   8   5      212.12      208.78     34.99 o 
  -1   8   5        0.75        8.15      4.27 o 
   0   8   5     1271.01     1376.02     43.77 o 
   1   8   5       21.85       20.67      6.87 o 
   2   8   5       31.68       50.62     10.56 o 
   3   8   5       35.15       26.05      6.94 o 
   4   8   5       18.60       17.00      5.88 o 
   5   8   5       26.15       29.33      7.85 o 
   6   8   5       26.66       30.42      9.52 o 
   7   8   5       56.16       47.04     25.05 o 
  -9   9   5       27.80       11.26     14.90 o 
  -8   9   5        2.68        6.65      8.71 o 
  -7   9   5        1.33       -3.64      7.41 o 
  -6   9   5       34.65       34.32     13.92 o 
  -5   9   5        1.84        7.88      5.30 o 
  -4   9   5        7.91        6.87      4.75 o 
  -3   9   5       55.10       62.86     16.82 o 
  -2   9   5       18.70       15.70      6.26 o 
  -1   9   5       85.54       92.68     15.32 o 
   0   9   5        1.52        6.31      4.89 o 
   1   9   5        0.14        4.54      5.43 o 
   2   9   5      108.40      116.21     23.01 o 
   3   9   5       62.52       61.60     15.91 o 
   4   9   5       10.00        7.42      4.34 o 
   5   9   5       71.89       65.14     17.94 o 
  -7  10   5       36.95       29.76     23.21 o 
  -6  10   5       18.90       11.70      9.77 o 
  -5  10   5       46.94       48.62     18.74 o 
  -4  10   5        0.06        3.16      4.03 o 
  -3  10   5        2.37        2.61      5.50 o 
  -2  10   5       43.18       35.42     13.78 o 
  -1  10   5      150.23      113.61     41.06 o 
   0  10   5        4.54       11.85      6.17 o 
   1  10   5      195.78      204.84     44.59 o 
   2  10   5      130.68      111.14     30.10 o 
   3  10   5        7.60       11.93      5.30 o 
   4  10   5       25.87       20.78      9.34 o 
  -6  11   5       70.67       59.46     39.01 o 
  -5  11   5       79.07       70.53     44.65 o 
  -4  11   5        0.16        4.36      5.33 o 
  -3  11   5       81.20       66.55     29.60 o 
  -2  11   5       21.23       20.20     12.64 o 
  -1  11   5       16.44       13.91      7.66 o 
   0  11   5       10.63       20.57      8.27 o 
   1  11   5       65.00       52.22     24.27 o 
   2  11   5       50.07       23.19     16.15 o 
  -2 -13   6      149.14      118.10     35.62 o 
  -1 -13   6       18.96       22.14     10.88 o 
   0 -13   6       31.45       18.33      7.37 o 
   1 -13   6       24.86       28.23     14.79 o 
   2 -13   6       34.92       20.28     11.56 o 
   3 -13   6        9.62        1.68      8.62 o 
   4 -13   6       82.27       69.43     20.06 o 
  -4 -12   6        5.60       14.81      6.88 o 
  -3 -12   6        2.75        7.55      3.76 o 
  -2 -12   6        9.38       11.71      7.20 o 
  -1 -12   6      129.49      126.93     22.20 o 
   0 -12   6       16.86       26.13      7.60 o 
   1 -12   6       73.91       96.06     26.13 o 
   2 -12   6        0.21       11.36      7.20 o 
   3 -12   6       46.26       73.24     22.10 o 
   4 -12   6       14.39       14.79      7.83 o 
   5 -12   6      116.60      122.08     43.73 o 
   6 -12   6        7.60       10.96      5.56 o 
  -6 -11   6       37.58       38.56     13.59 o 
  -5 -11   6       66.61       58.74     16.68 o 
  -4 -11   6       17.02       22.23      5.78 o 
  -3 -11   6      439.96      419.17     28.19 o 
  -2 -11   6      291.17      256.91     48.92 o 
  -1 -11   6       27.91       23.20      4.95 o 
   0 -11   6      161.15      179.04     34.67 o 
   1 -11   6       20.70       16.29      5.27 o 
   2 -11   6       42.61       37.11     10.86 o 
   3 -11   6       23.52       33.52      8.88 o 
   4 -11   6      144.68      124.19     22.46 o 
   5 -11   6       98.73      111.05     26.81 o 
   6 -11   6       85.90       69.55     17.79 o 
   7 -11   6      191.05      169.49     65.00 o 
  -7 -10   6       34.31       20.92     10.62 o 
  -6 -10   6       89.19       90.39     25.91 o 
  -5 -10   6        7.64       10.83      5.53 o 
  -4 -10   6      212.13      205.80     32.64 o 
  -3 -10   6      599.55      605.35     20.20 o 
  -2 -10   6      625.84      646.45     24.33 o 
  -1 -10   6       54.94       61.52     11.70 o 
   0 -10   6     1274.49     1332.32     26.17 o 
   1 -10   6       42.69       35.07      6.83 o 
   2 -10   6       23.65       21.12      6.05 o 
   3 -10   6        4.07        4.43      4.48 o 
   4 -10   6      299.09      330.64     20.66 o 
   5 -10   6        8.72       10.88      5.89 o 
   6 -10   6        9.83        6.75      3.86 o 
   7 -10   6      318.78      355.16    116.52 o 
   8 -10   6       73.39       71.61     33.90 o 
  -8  -9   6        7.01        8.72      7.80 o 
  -7  -9   6      223.25      263.16     22.79 o 
  -6  -9   6       15.93       17.42      5.57 o 
  -5  -9   6       49.19       68.36     11.08 o 
  -4  -9   6      654.59      669.13     26.53 o 
  -3  -9   6       80.79       95.03     16.41 o 
  -2  -9   6       18.68       17.17      3.55 o 
  -1  -9   6       70.33       68.60     13.74 o 
   0  -9   6      162.50      175.17     26.93 o 
   1  -9   6       18.46       15.78      4.93 o 
   2  -9   6       20.77       16.91      5.73 o 
   3  -9   6        1.35        5.92      3.26 o 
   4  -9   6        5.36        6.38      2.11 o 
   5  -9   6       17.36       15.58      6.07 o 
   6  -9   6       62.22       72.32     17.24 o 
   7  -9   6       24.64       30.58     12.13 o 
   8  -9   6        9.47       10.09     10.96 o 
   9  -9   6      105.63       98.92     42.14 o 
  -9  -8   6        4.72       11.34      5.45 o 
  -8  -8   6       23.43       11.61      7.19 o 
  -7  -8   6        2.83        5.02      3.98 o 
  -6  -8   6       21.61       15.75      6.45 o 
  -5  -8   6       13.48       23.19      6.28 o 
  -4  -8   6       14.73       15.84      5.43 o 
  -3  -8   6      208.40      200.79     25.89 o 
  -2  -8   6        7.32       12.28      5.28 o 
  -1  -8   6       23.77       25.12      5.29 o 
   0  -8   6      163.78      165.53     24.07 o 
   1  -8   6      194.16      196.83     28.16 o 
   2  -8   6      194.52      191.74     18.13 o 
   3  -8   6      411.03      448.92     11.28 o 
   4  -8   6      420.28      411.35     15.11 o 
   5  -8   6      341.55      356.61     17.27 o 
   6  -8   6       16.99       15.87      5.22 o 
   7  -8   6       23.11       28.62     12.08 o 
   8  -8   6        0.20        3.78     10.45 o 
   9  -8   6       27.74       17.94     15.37 o 
  10  -8   6       79.19      102.34     40.08 o 
 -10  -7   6        3.70       12.04      6.04 o 
  -9  -7   6      119.45      111.91     37.70 o 
  -8  -7   6       54.45       47.97     10.42 o 
  -7  -7   6       80.94       74.16     15.37 o 
  -6  -7   6       59.21       51.86      8.68 o 
  -5  -7   6       13.15       20.02      5.98 o 
  -4  -7   6      109.91      102.74     16.08 o 
  -3  -7   6        0.37        6.83      5.24 o 
  -2  -7   6     1348.76     1331.97     34.95 o 
  -1  -7   6      310.04      286.34     16.82 o 
   0  -7   6     1209.61     1225.10     38.66 o 
   1  -7   6      254.55      283.83     13.15 o 
   2  -7   6      513.68      470.01     17.11 o 
   3  -7   6      130.94      137.00      9.14 o 
   4  -7   6        8.07        6.42      2.29 o 
   5  -7   6       76.43       62.27     11.79 o 
   6  -7   6       24.73       22.56      6.19 o 
   7  -7   6       66.03      109.49     24.02 o 
   8  -7   6        9.76       11.32      9.24 o 
   9  -7   6      103.52      101.25     42.73 o 
  10  -7   6      111.24      108.22     47.94 o 
 -10  -6   6       90.98       53.16     20.80 o 
  -9  -6   6      162.91      138.62     31.14 o 
  -8  -6   6       75.57       60.00     15.90 o 
  -7  -6   6      112.52      120.13     17.74 o 
  -6  -6   6       69.39       63.13     12.43 o 
  -5  -6   6      193.11      193.46     24.83 o 
  -4  -6   6        0.12        2.60      4.69 o 
  -3  -6   6        1.55        4.74      3.13 o 
  -2  -6   6      282.48      284.28     13.67 o 
  -1  -6   6      147.18      167.60     13.73 o 
   0  -6   6      220.03      235.53     11.57 o 
   1  -6   6       29.69       36.21      5.93 o 
   2  -6   6      728.05      706.34     14.55 o 
   3  -6   6     1754.55     1730.94     33.84 o 
   4  -6   6     4100.78     4065.11     52.24 o 
   5  -6   6      198.36      211.10     12.04 o 
   6  -6   6      293.71      289.45     11.19 o 
   7  -6   6      114.14      146.99     37.00 o 
   8  -6   6       12.32       17.33      7.51 o 
   9  -6   6        2.45        9.61      5.33 o 
  10  -6   6        0.40       11.41     11.40 o 
 -11  -5   6        0.31        3.51      6.96 o 
 -10  -5   6       13.13       18.99      8.79 o 
  -9  -5   6        0.00        3.83      4.91 o 
  -8  -5   6       13.58       12.94      4.09 o 
  -7  -5   6        6.77        9.73      5.23 o 
  -6  -5   6      130.78      143.12     23.06 o 
  -5  -5   6       22.97       24.65      5.69 o 
  -4  -5   6     1262.74     1186.74     31.64 o 
  -3  -5   6      111.42      116.93     19.01 o 
  -2  -5   6      262.44      370.46     13.04 o 
  -1  -5   6      117.05      169.42     11.97 o 
   0  -5   6       29.91       51.80      8.72 o 
   1  -5   6       10.05       11.54      2.39 o 
   2  -5   6      862.33      845.29     17.07 o 
   3  -5   6      447.82      398.67      8.91 o 
   4  -5   6      239.03      232.36      7.96 o 
   5  -5   6      800.14      836.36     13.95 o 
   6  -5   6       98.83      102.39      5.69 o 
   7  -5   6        0.98        2.61     10.39 o 
   8  -5   6        4.47        7.17      6.51 o 
   9  -5   6        7.12        7.05      5.95 o 
  10  -5   6        4.39       17.16     16.57 o 
  11  -5   6       55.63       43.17     20.70 o 
 -11  -4   6       59.39       45.16     17.86 o 
 -10  -4   6       90.28       87.13     28.10 o 
  -9  -4   6      119.67      100.37     22.56 o 
  -8  -4   6       12.55       22.22      6.24 o 
  -7  -4   6      169.12      182.75     21.04 o 
  -6  -4   6     1344.12     1433.84     40.16 o 
  -5  -4   6      449.15      464.07     21.22 o 
  -4  -4   6       17.16       19.00      4.84 o 
  -3  -4   6      167.11      178.24     29.97 o 
  -2  -4   6      145.27      146.76     10.87 o 
  -1  -4   6      393.23      393.33     10.34 o 
   0  -4   6      184.10      195.59      7.66 o 
   1  -4   6      480.74      481.00     12.16 o 
   2  -4   6      393.97      371.65      8.10 o 
   3  -4   6     1213.75     1164.23     22.87 o 
   4  -4   6     1742.73     1783.30     25.89 o 
   5  -4   6     1513.69     1584.17     38.31 o 
   6  -4   6      247.47      249.00     15.68 o 
   7  -4   6      409.91      506.97    203.41 o 
   8  -4   6       75.42       90.98     38.78 o 
   9  -4   6        0.13       12.97      5.24 o 
  10  -4   6      186.90      152.07     50.36 o 
  11  -4   6      153.47       74.56     30.00 o 
 -11  -3   6        2.85       10.94      5.06 o 
 -10  -3   6        8.69        7.55      5.10 o 
  -9  -3   6        0.03        5.38      2.92 o 
  -8  -3   6      166.16      158.77     21.32 o 
  -7  -3   6      210.12      221.90     19.17 o 
  -6  -3   6      417.72      443.67     16.38 o 
  -5  -3   6     4629.55     4920.26     75.14 o 
  -4  -3   6      439.45      397.21     11.10 o 
  -3  -3   6      740.58      649.09     15.04 o 
  -2  -3   6     3124.28     3347.79     44.84 o 
  -1  -3   6       57.20       81.39     10.75 o 
   0  -3   6      373.60      425.29     12.16 o 
   1  -3   6       24.77       25.48      3.31 o 
   2  -3   6        2.13        3.71      2.10 o 
   3  -3   6     1806.13     1804.31     37.58 o 
   4  -3   6      238.04      241.16     19.07 o 
   5  -3   6     3325.94     3267.00     58.03 o 
   6  -3   6       11.30       16.07      7.04 o 
   7  -3   6      111.73      137.75     38.31 o 
   8  -3   6        2.36       14.41     10.81 o 
   9  -3   6      183.47      138.96     49.50 o 
  10  -3   6        0.86        7.53     14.77 o 
  11  -3   6       17.71       15.23      6.63 o 
 -11  -2   6        3.18        7.52      3.69 o 
 -10  -2   6       89.38       79.42     17.01 o 
  -9  -2   6       48.37       44.88     13.77 o 
  -8  -2   6      125.44      144.70     21.93 o 
  -7  -2   6       58.96       53.26      9.83 o 
  -6  -2   6        5.14        6.14      4.52 o 
  -5  -2   6     2296.96     2369.16     42.18 o 
  -4  -2   6      945.18      914.82     16.35 o 
  -3  -2   6     3567.24     3378.84     68.64 o 
  -2  -2   6      437.90      460.28     10.44 o 
  -1  -2   6     1192.17     1314.87     18.74 o 
   0  -2   6      202.04      218.50      5.79 o 
   1  -2   6       50.98       59.57      7.24 o 
   2  -2   6      486.11      471.42     11.55 o 
   3  -2   6     2113.28     2167.44     31.24 o 
   4  -2   6      151.39      144.90      9.55 o 
   5  -2   6        6.85        3.82      8.37 o 
   6  -2   6       14.88       17.93      6.08 o 
   7  -2   6      353.24      355.98    163.23 o 
   8  -2   6      118.73      150.54     48.09 o 
   9  -2   6        2.52        8.59      5.90 o 
  10  -2   6        2.21       10.35      4.87 o 
  11  -2   6        3.56        6.04      8.16 o 
 -12  -1   6       12.48       10.81     15.80 o 
 -11  -1   6        2.86        4.86      4.18 o 
 -10  -1   6       64.00       61.81     14.85 o 
  -9  -1   6       63.66       63.01     14.55 o 
  -8  -1   6       11.56        8.37      4.52 o 
  -7  -1   6     1422.51     1434.34     32.77 o 
  -6  -1   6     1173.24     1236.38     49.44 o 
  -5  -1   6     5143.39     5640.63    178.40 o 
  -4  -1   6      930.55      860.03     17.35 o 
  -3  -1   6     1127.27     1176.87     21.18 o 
  -2  -1   6      432.90      419.56      9.86 o 
  -1  -1   6     1478.14     1547.07     37.22 o 
   0  -1   6      248.11      263.36      8.15 o 
   1  -1   6       98.63      101.14      7.47 o 
   2  -1   6     1085.68     1118.35     15.56 o 
   3  -1   6      429.84      386.97     13.75 o 
   4  -1   6      705.27      690.75     12.81 o 
   5  -1   6      274.54      263.01     28.17 o 
   6  -1   6       29.14       38.54     11.86 o 
   7  -1   6      112.83      176.55     45.79 o 
   8  -1   6       17.77       19.05     10.89 o 
   9  -1   6       16.96       21.49      8.62 o 
  10  -1   6       44.25       41.79     14.59 o 
  11  -1   6       17.75       16.79      9.08 o 
 -12   0   6        5.19        4.08      7.35 o 
 -11   0   6       31.38       31.62      8.30 o 
 -10   0   6        0.10        6.80      3.85 o 
  -9   0   6       38.73       25.43      8.37 o 
  -8   0   6       65.03       53.33     11.89 o 
  -7   0   6      655.80      668.70     20.95 o 
  -6   0   6       32.82       33.60      7.23 o 
  -5   0   6     5173.87     5496.83     73.28 o 
  -4   0   6        0.87        2.75      2.70 o 
  -3   0   6     1117.15     1181.54     17.20 o 
  -2   0   6      253.40      255.16     10.42 o 
  -1   0   6      129.03      143.95      3.74 o 
   0   0   6      307.56      312.30      8.29 o 
   1   0   6      323.52      323.06      9.88 o 
   2   0   6       30.00       45.59      5.79 o 
   3   0   6      265.04      311.09     11.42 o 
   4   0   6        1.15        1.23      1.44 o 
   5   0   6      380.78      411.42      5.15 o 
   6   0   6     1029.78     1017.20     29.84 o 
   7   0   6      195.65      330.71    103.41 o 
   8   0   6      569.43      637.14    249.15 o 
   9   0   6        1.08       -1.02      7.17 o 
  10   0   6       55.87       51.40     13.15 o 
 -12   1   6       66.21       44.86     39.26 o 
 -11   1   6      160.76      159.06     12.50 o 
 -10   1   6        3.46        4.09      2.15 o 
  -9   1   6       64.49       50.21      9.68 o 
  -8   1   6        0.03        6.45      3.86 o 
  -7   1   6       47.56       45.38      8.49 o 
  -6   1   6      155.52      138.03      7.92 o 
  -5   1   6      166.49      139.88      9.89 o 
  -4   1   6      602.21      671.13     22.20 o 
  -3   1   6       62.94       65.03     14.92 o 
  -2   1   6      386.17      362.38     11.62 o 
  -1   1   6      350.87      352.21      7.40 o 
   0   1   6        7.56       28.56      4.08 o 
   1   1   6        4.31       12.08      3.14 o 
   2   1   6     1387.22     1271.82     21.80 o 
   3   1   6     4504.80     4708.78     52.72 o 
   4   1   6      231.54      226.79      7.46 o 
   5   1   6       25.36       22.40      6.94 o 
   6   1   6      166.12      255.33     53.33 o 
   7   1   6     2006.73     2176.31     58.32 o 
   8   1   6        1.01        4.62      5.94 o 
   9   1   6       34.14       37.56     12.88 o 
  10   1   6       30.54       30.38     12.17 o 
 -11   2   6        0.07        3.71      4.58 o 
 -10   2   6       49.84       43.15     10.33 o 
  -9   2   6        5.02        6.80      3.12 o 
  -8   2   6      438.89      479.79     19.54 o 
  -7   2   6      113.60      124.57      7.73 o 
  -6   2   6      347.91      382.59     21.46 o 
  -5   2   6       64.12       51.29      3.48 o 
  -4   2   6       69.68       84.50      3.44 o 
  -3   2   6     2425.45     2462.57     33.46 o 
  -2   2   6       13.27       20.22      3.17 o 
  -1   2   6     1990.95     1885.72     29.54 o 
   0   2   6      459.68      453.82     13.93 o 
   1   2   6       91.09       86.09     11.06 o 
   2   2   6     4779.56     4681.25     67.70 o 
   3   2   6      432.74      445.29     11.77 o 
   4   2   6      290.05      326.85      9.89 o 
   5   2   6      260.86      297.32     11.70 o 
   6   2   6      294.01      354.37    129.64 o 
   7   2   6       17.84       27.97     19.73 o 
   8   2   6       17.23       30.42      9.59 o 
   9   2   6       20.12       20.17      9.01 o 
  10   2   6       49.03       25.18     15.71 o 
 -11   3   6       12.42        5.69      6.35 o 
 -10   3   6      362.41      426.50     17.82 o 
  -9   3   6       14.35       17.04      4.00 o 
  -8   3   6       23.89       33.25      7.46 o 
  -7   3   6       29.75       39.78      6.89 o 
  -6   3   6      629.63      701.76     12.01 o 
  -5   3   6        9.21       11.87      2.51 o 
  -4   3   6       69.45       83.30      5.39 o 
  -3   3   6        7.97       13.69      2.07 o 
  -2   3   6      389.56      366.89      8.81 o 
  -1   3   6       32.32       39.68      5.62 o 
   0   3   6     2000.30     1963.70     35.56 o 
   1   3   6      913.78      900.10     33.26 o 
   2   3   6        0.86        5.19      6.72 o 
   3   3   6      427.69      414.21     16.04 o 
   4   3   6      254.04      231.88     18.27 o 
   5   3   6      537.22      627.76    179.49 o 
   6   3   6       21.12       22.58      9.11 o 
   7   3   6      215.40      281.72     59.93 o 
   8   3   6       18.79       16.77     10.18 o 
   9   3   6      185.35      162.96     65.43 o 
  10   3   6        3.05        8.73      4.74 o 
 -11   4   6        0.16       -0.55      4.96 o 
 -10   4   6      235.49      236.63     16.78 o 
  -9   4   6        1.72        2.85      2.87 o 
  -8   4   6     1154.14     1209.54     47.17 o 
  -7   4   6        0.11        4.50      2.21 o 
  -6   4   6      281.13      263.28     11.58 o 
  -5   4   6      243.15      229.90      5.79 o 
  -4   4   6        6.62        9.19      1.87 o 
  -3   4   6     1681.73     1640.68     20.71 o 
  -2   4   6      866.64      828.69     12.37 o 
  -1   4   6     1424.79     1456.32     21.94 o 
   0   4   6       22.13       14.01      3.32 o 
   1   4   6     1789.48     1836.15     32.64 o 
   2   4   6       80.67       78.14     13.27 o 
   3   4   6      211.68      203.90     17.75 o 
   4   4   6      151.27      128.04     54.79 o 
   5   4   6        6.91       12.12      5.33 o 
   6   4   6       20.14       25.57     13.70 o 
   7   4   6       41.69       44.04     11.81 o 
   8   4   6        3.68        4.03     11.03 o 
   9   4   6      240.68      224.77     76.07 o 
 -11   5   6        0.45        2.27      6.88 o 
 -10   5   6        0.05        0.80      7.02 o 
  -9   5   6       34.98       47.27     18.00 o 
  -8   5   6      271.19      274.97     19.39 o 
  -7   5   6      112.89      143.56     11.42 o 
  -6   5   6      337.12      342.54     11.05 o 
  -5   5   6        0.37        3.69      1.43 o 
  -4   5   6      139.30      133.83      4.66 o 
  -3   5   6        2.00        3.61      2.23 o 
  -2   5   6      277.82      254.64      9.62 o 
  -1   5   6      199.31      188.48     12.85 o 
   0   5   6      282.73      290.08     10.55 o 
   1   5   6     1222.92     1220.98     30.96 o 
   2   5   6      611.26      636.80     18.47 o 
   3   5   6     1350.21     1356.52     52.08 o 
   4   5   6       43.84       38.91     16.42 o 
   5   5   6      431.99      438.60     88.07 o 
   6   5   6        1.31        6.22      3.76 o 
   7   5   6      249.33      198.00     45.85 o 
   8   5   6        7.36        3.96      5.49 o 
 -10   6   6       11.70       15.60      8.56 o 
  -9   6   6      120.91      131.21     58.22 o 
  -8   6   6       13.44       16.88      6.94 o 
  -7   6   6        4.92       10.70      6.48 o 
  -6   6   6      166.79      194.20      8.86 o 
  -5   6   6      324.64      326.62     22.76 o 
  -4   6   6      275.00      296.13      8.84 o 
  -3   6   6      334.89      313.27     10.63 o 
  -2   6   6       59.01       56.69     11.05 o 
  -1   6   6      603.64      622.18     22.63 o 
   0   6   6       15.94       16.31      4.52 o 
   1   6   6      307.84      326.59     19.37 o 
   2   6   6      582.74      597.66    139.32 o 
   3   6   6        1.44        5.48      4.83 o 
   4   6   6       46.75       48.10     17.46 o 
   5   6   6        2.14        6.58      3.78 o 
   6   6   6      129.65      119.53     30.63 o 
   7   6   6       21.40       32.54     17.05 o 
   8   6   6       16.24        9.98      9.98 o 
 -10   7   6        4.64        5.65      4.35 o 
  -9   7   6      151.11      102.07     41.11 o 
  -8   7   6        2.84        6.88      6.90 o 
  -7   7   6      643.55      606.97     30.07 o 
  -6   7   6       33.97       34.76     11.95 o 
  -5   7   6      209.16      199.36     13.09 o 
  -4   7   6      700.11      710.27     18.33 o 
  -3   7   6      210.01      181.72      9.92 o 
  -2   7   6      203.54      199.92     34.45 o 
  -1   7   6      671.33      676.33     20.18 o 
   0   7   6       54.37       54.90     11.83 o 
   1   7   6      153.58      236.68     48.11 o 
   2   7   6      113.19       68.27     19.94 o 
   3   7   6      335.47      390.75     75.01 o 
   4   7   6        0.37        6.33      3.42 o 
   5   7   6        4.95        6.91      8.65 o 
   6   7   6       72.05       56.88     12.60 o 
   7   7   6       70.35       50.90     20.16 o 
  -9   8   6       33.36       21.18      9.08 o 
  -8   8   6        9.79        4.75      7.53 o 
  -7   8   6       54.08       55.54     24.19 o 
  -6   8   6       11.51       15.80     10.70 o 
  -5   8   6      140.99      135.22     12.25 o 
  -4   8   6      353.65      383.16     16.95 o 
  -3   8   6      198.02      187.47     11.21 o 
  -2   8   6      644.05      742.67    130.14 o 
  -1   8   6        4.19        8.42      5.47 o 
   0   8   6       57.99       51.71     26.30 o 
   1   8   6       19.35        8.70      9.49 o 
   2   8   6        0.01        3.10      4.56 o 
   3   8   6       66.21       42.17     10.68 o 
   4   8   6       24.06       23.89      6.91 o 
   5   8   6        0.03        5.93      6.50 o 
   6   8   6        4.85       11.64      8.79 o 
  -8   9   6       55.22       33.12     21.71 o 
  -7   9   6        3.92        7.61     12.72 o 
  -6   9   6       81.49       66.20     49.43 o 
  -5   9   6      101.40      127.39     46.15 o 
  -4   9   6        0.00        4.62      4.03 o 
  -3   9   6       39.60       31.76     10.70 o 
  -2   9   6       16.38       21.23      7.37 o 
  -1   9   6       77.29       55.35     12.72 o 
   0   9   6       54.55       57.53     12.60 o 
   1   9   6       66.36       34.93     12.07 o 
   2   9   6      171.99      159.93     30.07 o 
   3   9   6      148.24      132.15     29.14 o 
   4   9   6       54.42       57.01     17.86 o 
   5   9   6        7.62        8.86      6.91 o 
  -7  10   6       63.22       62.02     48.84 o 
  -6  10   6       58.58       56.37     34.76 o 
  -5  10   6        2.29        2.58      7.04 o 
  -4  10   6       18.23       17.81      6.28 o 
  -3  10   6       32.44       23.43     10.27 o 
  -2  10   6        0.08        5.21      4.44 o 
  -1  10   6       72.58       55.88     15.07 o 
   0  10   6       71.62       84.10     29.06 o 
   1  10   6        1.80        7.83      3.95 o 
   2  10   6        6.73       23.75      6.42 o 
   3  10   6      189.81      226.05     26.13 o 
  -5  11   6       12.71       15.01     14.41 o 
  -4  11   6        3.89        9.12      6.96 o 
  -3  11   6        1.68       10.18     11.32 o 
  -2  11   6        2.59        4.87      4.53 o 
  -1  11   6       57.48       39.62     17.66 o 
   0  11   6       64.48       60.20     30.97 o 
   1  11   6       83.81       57.07     22.81 o 
  -2 -13   7       11.01       15.34     10.94 o 
  -1 -13   7        8.91       16.06      8.84 o 
   0 -13   7        0.24        5.78      6.69 o 
   1 -13   7       29.05       36.30     13.46 o 
   2 -13   7      116.94      130.58     34.92 o 
   3 -13   7        3.88        8.90      6.61 o 
   4 -13   7      390.16      486.55     53.26 o 
  -4 -12   7       73.28       49.92     16.11 o 
  -3 -12   7       75.02       57.59     19.16 o 
  -2 -12   7        3.34       12.98      6.20 o 
  -1 -12   7        4.20        9.64      4.85 o 
   0 -12   7       17.36       22.82      7.24 o 
   1 -12   7       40.61       39.77     12.57 o 
   2 -12   7       31.48       38.58     12.70 o 
   3 -12   7        2.43        2.97      6.23 o 
   4 -12   7       56.86       62.33     14.58 o 
   5 -12   7        3.72        8.63      6.56 o 
   6 -12   7      934.69     1167.94     70.56 o 
  -6 -11   7        8.46        8.45      5.43 o 
  -5 -11   7       92.09       80.11     24.36 o 
  -4 -11   7        0.12        2.86      5.56 o 
  -3 -11   7       77.33       72.16     21.07 o 
  -2 -11   7       65.35       55.26     10.75 o 
  -1 -11   7       62.70       59.74     13.22 o 
   0 -11   7      218.09      213.33     16.00 o 
   1 -11   7       11.33       10.88      5.02 o 
   2 -11   7       27.04       46.45     11.02 o 
   3 -11   7       49.01       42.14     12.40 o 
   4 -11   7      122.99      123.82     27.17 o 
   5 -11   7       58.55       66.67     15.82 o 
   6 -11   7      161.62      162.75     31.46 o 
   7 -11   7        0.18       -0.36      9.90 o 
  -7 -10   7        3.04        3.93      4.53 o 
  -6 -10   7        8.83       17.57      7.24 o 
  -5 -10   7      132.75      107.34     24.81 o 
  -4 -10   7      102.55      105.20     21.19 o 
  -3 -10   7        4.94        6.74      4.03 o 
  -2 -10   7       38.77       41.47      6.96 o 
  -1 -10   7       81.41       58.24     10.97 o 
   0 -10   7       79.89       72.94     13.97 o 
   1 -10   7      417.49      412.73     18.33 o 
   2 -10   7      221.61      222.13     13.65 o 
   3 -10   7        9.65       10.91      4.32 o 
   4 -10   7        3.18        3.90      2.63 o 
   5 -10   7      132.63      138.29     30.96 o 
   6 -10   7        8.58        5.12      5.23 o 
   7 -10   7      109.71      125.60     55.46 o 
   8 -10   7       23.60       11.00     16.59 o 
  -8  -9   7       29.73       37.84     12.93 o 
  -7  -9   7        2.95        4.17      4.78 o 
  -6  -9   7      290.00      259.11     50.37 o 
  -5  -9   7       99.03      104.40     21.33 o 
  -4  -9   7      857.50      796.99     27.79 o 
  -3  -9   7      200.23      193.53     30.74 o 
  -2  -9   7      912.56      893.25     26.40 o 
  -1  -9   7      386.44      412.45     23.31 o 
   0  -9   7      931.47      878.15     26.10 o 
   1  -9   7       91.78      103.48     14.02 o 
   2  -9   7       98.80       85.96     17.24 o 
   3  -9   7       15.26       18.99      5.31 o 
   4  -9   7       15.34       19.01      4.14 o 
   5  -9   7       96.61      110.14     22.44 o 
   6  -9   7        0.00        6.17      2.75 o 
   7  -9   7      452.34      463.11    130.20 o 
   8  -9   7        1.31       19.18     10.51 o 
   9  -9   7      285.36      245.33    100.14 o 
  -9  -8   7       40.89       24.41     12.62 o 
  -8  -8   7      111.49      103.70     29.08 o 
  -7  -8   7        6.06        5.87      4.07 o 
  -6  -8   7       29.09       17.67      7.48 o 
  -5  -8   7      142.27      155.29     28.18 o 
  -4  -8   7      634.43      632.34     26.50 o 
  -3  -8   7        0.61        5.85      4.52 o 
  -2  -8   7      807.41      777.12     30.26 o 
  -1  -8   7     1601.17     1539.78     67.74 o 
   0  -8   7        0.03        5.39      3.47 o 
   1  -8   7     2072.30     2043.20     41.45 o 
   2  -8   7       10.64        8.97      4.22 o 
   3  -8   7      624.71      644.68     23.74 o 
   4  -8   7       30.70       34.75      7.34 o 
   5  -8   7      212.24      209.24     11.87 o 
   6  -8   7        0.68        3.54      3.94 o 
   7  -8   7        9.76       11.58      9.84 o 
   8  -8   7        1.12        9.61     11.27 o 
  -9  -7   7       80.28       63.03     20.21 o 
  -8  -7   7       21.14       14.67      6.61 o 
  -7  -7   7       46.52       52.40      9.28 o 
  -6  -7   7      271.52      277.41     45.16 o 
  -5  -7   7        3.15        2.17      4.95 o 
  -4  -7   7        0.00        9.89      5.02 o 
  -3  -7   7      365.19      350.59     16.42 o 
  -2  -7   7       16.39       15.88      4.12 o 
  -1  -7   7        5.81        6.39      4.76 o 
   0  -7   7        5.01        7.33      3.74 o 
   1  -7   7      522.66      544.52     14.68 o 
   2  -7   7      190.84      169.01     12.72 o 
   3  -7   7     2100.18     2115.83     34.42 o 
   4  -7   7        9.06        9.76      3.04 o 
   5  -7   7      123.45      134.43     22.53 o 
   6  -7   7        5.42        8.38      3.91 o 
   7  -7   7      141.47      175.11     58.77 o 
   8  -7   7       10.30       29.43     17.47 o 
   9  -7   7       24.30       29.70     13.07 o 
  10  -7   7        6.26        6.02     10.32 o 
 -10  -6   7       15.48       18.63      8.07 o 
  -9  -6   7       20.86       19.24      6.38 o 
  -8  -6   7       45.63       43.38     10.85 o 
  -7  -6   7       87.06       84.49     20.82 o 
  -6  -6   7      221.20      237.95     21.49 o 
  -5  -6   7       38.08       45.23      7.95 o 
  -4  -6   7       24.13       19.50      6.51 o 
  -3  -6   7     2537.68     2703.81     83.19 o 
  -2  -6   7      152.45      161.46     25.77 o 
  -1  -6   7     2851.05     2842.97     55.95 o 
   0  -6   7      283.25      252.66     12.04 o 
   1  -6   7      391.87      404.38     13.13 o 
   2  -6   7        6.98        6.80      4.61 o 
   3  -6   7      106.50      119.97     20.59 o 
   4  -6   7       69.18       72.19     12.22 o 
   5  -6   7        4.51       11.46      4.12 o 
   6  -6   7      252.33      292.28     11.79 o 
   7  -6   7       28.77       31.00      9.39 o 
   8  -6   7      130.22      169.07     48.38 o 
   9  -6   7        4.97       16.69     13.34 o 
  10  -6   7       39.85       47.14     22.93 o 
 -10  -5   7       59.14       43.14     12.90 o 
  -9  -5   7      139.71      163.79     38.39 o 
  -8  -5   7        0.16        2.52      4.01 o 
  -7  -5   7      234.69      272.88     32.55 o 
  -6  -5   7      147.35      150.26     22.26 o 
  -5  -5   7       18.63       17.31      6.55 o 
  -4  -5   7       84.24       95.50     14.50 o 
  -3  -5   7       26.17       34.72      6.48 o 
  -2  -5   7       33.47       48.24      9.29 o 
  -1  -5   7      158.05      166.82     26.29 o 
   0  -5   7      133.88      192.41     27.61 o 
   1  -5   7      251.85      262.46     12.88 o 
   2  -5   7     2296.69     2419.73     67.27 o 
   3  -5   7     1402.47     1395.14     27.32 o 
   4  -5   7     1619.74     1695.71     54.80 o 
   5  -5   7       37.07       22.98      5.24 o 
   6  -5   7       42.66       51.21      9.33 o 
   7  -5   7      241.48      243.78     44.50 o 
   8  -5   7       46.24       49.36     20.05 o 
   9  -5   7      173.28      139.73     47.86 o 
  10  -5   7       86.39       90.13     40.56 o 
 -11  -4   7       85.61       59.56     23.57 o 
 -10  -4   7      156.02      130.20     37.01 o 
  -9  -4   7      150.71      123.49     34.56 o 
  -8  -4   7       47.79       30.49      6.60 o 
  -7  -4   7      268.92      267.68     40.23 o 
  -6  -4   7      101.57      115.95     16.57 o 
  -5  -4   7     2053.42     2196.43     53.48 o 
  -4  -4   7     1625.71     1597.92     32.75 o 
  -3  -4   7     1330.78     1387.70     26.06 o 
  -2  -4   7      177.16      190.43     23.02 o 
  -1  -4   7      919.20      991.76     30.94 o 
   0  -4   7      392.25      433.39     23.66 o 
   1  -4   7     3242.88     3342.72    180.08 o 
   2  -4   7      345.54      373.89     10.58 o 
   3  -4   7      706.10      756.58     14.74 o 
   4  -4   7     3206.64     3338.64     80.64 o 
   5  -4   7       98.22      102.33      8.80 o 
   6  -4   7     1554.28     1620.35     64.81 o 
   7  -4   7       65.44       60.92     14.06 o 
   8  -4   7        3.69       15.95      8.61 o 
   9  -4   7        2.10        1.00      8.77 o 
  10  -4   7       29.53       19.14      9.70 o 
 -11  -3   7        0.99       10.86      5.95 o 
 -10  -3   7        1.94        5.68      4.27 o 
  -9  -3   7       64.70       72.72     16.64 o 
  -8  -3   7       23.89       25.70      8.60 o 
  -7  -3   7        0.06       11.13      4.75 o 
  -6  -3   7       75.44       79.85     13.55 o 
  -5  -3   7      483.39      484.27     18.58 o 
  -4  -3   7      142.58      140.58      9.31 o 
  -3  -3   7        1.35        0.96      1.91 o 
  -2  -3   7       32.85       58.66      7.36 o 
  -1  -3   7       10.51        5.26      2.99 o 
   0  -3   7      787.45      794.61     33.53 o 
   1  -3   7     3165.02     3327.37     60.25 o 
   2  -3   7       43.86       42.33      5.83 o 
   3  -3   7      522.96      516.76     13.32 o 
   4  -3   7       57.36       61.32      9.49 o 
   5  -3   7      277.50      268.86     10.91 o 
   6  -3   7       36.98       56.84      9.67 o 
   7  -3   7       30.74       48.80     22.33 o 
   8  -3   7      130.84      172.28     41.40 o 
   9  -3   7       47.88       30.22     15.92 o 
  10  -3   7      142.74      113.74     30.94 o 
 -11  -2   7       78.37       38.88     20.11 o 
 -10  -2   7       15.01       23.44      6.21 o 
  -9  -2   7       38.20       49.20     11.28 o 
  -8  -2   7      119.39      119.20     23.19 o 
  -7  -2   7      235.04      227.37     13.59 o 
  -6  -2   7      850.22      866.06     21.93 o 
  -5  -2   7      417.30      438.77     24.49 o 
  -4  -2   7      104.54       91.34      6.52 o 
  -3  -2   7     2848.85     2929.59     59.24 o 
  -2  -2   7      398.64      393.94      9.01 o 
  -1  -2   7       99.21      114.81      5.63 o 
   0  -2   7      124.44      123.39      7.44 o 
   1  -2   7      276.35      280.14      7.67 o 
   2  -2   7      490.07      531.98     16.40 o 
   3  -2   7     2158.35     2263.60     30.32 o 
   4  -2   7     1130.71     1131.69     18.50 o 
   5  -2   7     1726.82     1697.23     62.71 o 
   6  -2   7       21.22       28.94      8.92 o 
   7  -2   7      144.47      155.84     31.93 o 
   8  -2   7       21.80       22.10     26.81 o 
   9  -2   7        7.17       16.64      7.61 o 
  10  -2   7        5.79       15.33      6.97 o 
 -11  -1   7       48.83       38.90     23.71 o 
 -10  -1   7       23.94       17.82      4.15 o 
  -9  -1   7      104.91       85.68     13.22 o 
  -8  -1   7        5.92        8.72      3.90 o 
  -7  -1   7       80.35       72.40     12.78 o 
  -6  -1   7     1859.13     2046.70     80.60 o 
  -5  -1   7     2324.90     2378.38    129.64 o 
  -4  -1   7      696.83      670.97     14.37 o 
  -3  -1   7     2435.89     2570.04     41.42 o 
  -2  -1   7       18.23       22.54      3.88 o 
  -1  -1   7      193.36      194.35      9.87 o 
   0  -1   7       10.32       20.41     11.14 o 
   1  -1   7      162.43      176.16      7.98 o 
   2  -1   7      382.82      362.90     12.57 o 
   3  -1   7        4.37        5.95      2.05 o 
   4  -1   7      681.43      675.88     12.70 o 
   5  -1   7      197.45      204.81     42.41 o 
   6  -1   7        7.39       12.60      5.54 o 
   7  -1   7       47.31       81.69     32.28 o 
   8  -1   7        4.40       18.06     15.44 o 
   9  -1   7        0.04       12.35      9.59 o 
  10  -1   7       28.57       30.02     11.50 o 
 -12   0   7        0.94        2.06      6.86 o 
 -11   0   7        0.59       -0.82      6.25 o 
 -10   0   7        5.04        6.44      3.52 o 
  -9   0   7       28.86       38.74      9.58 o 
  -8   0   7        7.43       14.92      4.83 o 
  -7   0   7       15.42       14.57      2.84 o 
  -6   0   7       71.18       83.26     11.30 o 
  -5   0   7       47.20       40.98      7.03 o 
  -4   0   7      998.34      920.75     12.74 o 
  -3   0   7        4.86       19.63     26.20 o 
  -2   0   7        6.63       12.73      5.94 o 
  -1   0   7      811.19      786.56     15.53 o 
   0   0   7      108.60      118.99      7.62 o 
   1   0   7      151.21      110.93      8.35 o 
   2   0   7      268.66      282.37      8.55 o 
   3   0   7     1028.33      937.05     47.19 o 
   4   0   7      539.17      523.45     11.01 o 
   5   0   7       30.22       32.51      4.82 o 
   6   0   7      679.55      596.89     23.83 o 
   7   0   7        0.06        5.63     11.22 o 
   8   0   7       11.18        5.27      5.11 o 
   9   0   7       50.69       45.97     14.64 o 
  10   0   7       44.76       55.16     28.38 o 
 -12   1   7        5.42       -1.07      7.64 o 
 -11   1   7       18.61       11.95      8.24 o 
 -10   1   7       11.05       15.79      8.26 o 
  -9   1   7        8.71        8.45      4.92 o 
  -8   1   7       16.48       19.14      5.32 o 
  -7   1   7      103.47      114.61      5.62 o 
  -6   1   7      130.61      151.52      5.33 o 
  -5   1   7     1573.23     1770.95     34.58 o 
  -4   1   7       19.73       13.62      5.34 o 
  -3   1   7      429.21      399.77     31.90 o 
  -2   1   7      186.00      186.74     17.80 o 
  -1   1   7      867.66      981.56     20.91 o 
   0   1   7       92.28      109.97      6.04 o 
   1   1   7      135.70      122.40     14.57 o 
   2   1   7      737.42      718.97     15.84 o 
   3   1   7      257.91      282.38     10.79 o 
   4   1   7      879.87      963.20     18.41 o 
   5   1   7       74.65       74.68      5.66 o 
   6   1   7       15.01        9.88      3.36 o 
   7   1   7      112.85      185.33     77.11 o 
   8   1   7       38.04       45.08     18.38 o 
   9   1   7       34.03       37.16     15.93 o 
  10   1   7       60.06       61.60     23.98 o 
 -11   2   7        2.47        3.57      2.95 o 
 -10   2   7       63.06       62.17     16.45 o 
  -9   2   7       46.02       42.17     11.57 o 
  -8   2   7        0.48        2.14      2.16 o 
  -7   2   7       27.56       33.60      6.09 o 
  -6   2   7       26.12       17.93      3.94 o 
  -5   2   7      224.41      254.42     12.31 o 
  -4   2   7      304.31      283.97     32.44 o 
  -3   2   7      296.42      277.53     11.94 o 
  -2   2   7      182.54      182.43      3.34 o 
  -1   2   7     2185.28     2051.60     33.03 o 
   0   2   7      458.63      442.74     10.84 o 
   1   2   7      442.26      453.39     18.33 o 
   2   2   7     1868.64     1833.85     32.51 o 
   3   2   7       14.60       11.76      2.87 o 
   4   2   7       76.30       80.25     11.20 o 
   5   2   7      136.81      138.86      9.56 o 
   6   2   7      221.22      257.80     72.50 o 
   7   2   7        0.68       10.28      9.07 o 
   8   2   7       12.42       16.78      8.80 o 
   9   2   7        0.08        9.83      5.04 o 
  10   2   7        0.45       -0.83     10.04 o 
 -11   3   7       75.66       49.86     35.44 o 
 -10   3   7      129.08      131.20     23.25 o 
  -9   3   7       43.48       61.03     17.48 o 
  -8   3   7       96.72      125.24      8.56 o 
  -7   3   7      175.39      139.91     13.51 o 
  -6   3   7      229.52      212.86      6.92 o 
  -5   3   7      621.26      644.36     16.72 o 
  -4   3   7      173.78      206.95      5.32 o 
  -3   3   7       93.59       82.27      2.63 o 
  -2   3   7      886.17      854.06     13.50 o 
  -1   3   7        6.21        7.26      1.75 o 
   0   3   7     1636.88     1583.08     44.73 o 
   1   3   7      994.31      938.79     23.02 o 
   2   3   7     1673.77     1711.48     46.60 o 
   3   3   7       49.84       48.42      9.54 o 
   4   3   7     1030.95     1165.24     38.92 o 
   5   3   7      298.50      311.43     11.80 o 
   6   3   7        1.64        4.71      9.99 o 
   7   3   7      232.91      299.28     76.22 o 
   8   3   7       81.47       79.04     20.31 o 
   9   3   7       18.76       13.44      6.34 o 
 -11   4   7       37.68       33.05     23.30 o 
 -10   4   7       21.84       15.34      6.40 o 
  -9   4   7        3.07        3.58      2.98 o 
  -8   4   7       85.60       88.64     16.43 o 
  -7   4   7      616.14      606.93     26.27 o 
  -6   4   7     1512.07     1559.87     46.34 o 
  -5   4   7       82.78       84.19      4.80 o 
  -4   4   7      338.07      313.89      6.20 o 
  -3   4   7      986.81      975.94     15.15 o 
  -2   4   7       70.43       59.43      4.77 o 
  -1   4   7     2008.43     2088.00     53.66 o 
   0   4   7     1177.02     1133.28     41.39 o 
   1   4   7      178.98      178.77      9.25 o 
   2   4   7      129.44      128.25     17.29 o 
   3   4   7       60.79       60.58     10.77 o 
   4   4   7       14.97       23.08      6.01 o 
   5   4   7       20.85       23.37      6.98 o 
   6   4   7      128.25      149.33     41.24 o 
   7   4   7       57.20       51.61     16.35 o 
   8   4   7      159.52      126.16     53.77 o 
   9   4   7       47.96       49.87     23.06 o 
 -11   5   7      119.41       85.77     52.00 o 
 -10   5   7       12.65       21.00     11.33 o 
  -9   5   7       32.68       29.11     17.74 o 
  -8   5   7       14.50       19.12      7.57 o 
  -7   5   7      140.04      139.97     23.10 o 
  -6   5   7      363.41      364.85     10.64 o 
  -5   5   7       59.28       77.72      6.51 o 
  -4   5   7      214.09      222.69     13.35 o 
  -3   5   7       11.63        8.19      3.05 o 
  -2   5   7     1866.73     1870.63     23.75 o 
  -1   5   7        0.65        5.29      3.64 o 
   0   5   7       97.82      117.03     19.57 o 
   1   5   7      297.50      285.42     16.96 o 
   2   5   7       66.11       68.02     11.87 o 
   3   5   7       22.41       25.51      5.51 o 
   4   5   7       83.05       67.92     18.54 o 
   5   5   7       18.96       16.43     10.79 o 
   6   5   7       26.57       58.65     25.43 o 
   7   5   7       48.42       20.88     11.48 o 
   8   5   7       66.16       59.61     27.58 o 
 -10   6   7       85.79       57.72     32.24 o 
  -9   6   7        2.66        5.95      7.43 o 
  -8   6   7       86.18       64.40     41.69 o 
  -7   6   7        1.00        8.54      6.60 o 
  -6   6   7      593.98      574.70     28.89 o 
  -5   6   7      277.98      265.71     10.33 o 
  -4   6   7     1182.17     1140.21     25.45 o 
  -3   6   7      230.02      239.01     10.69 o 
  -2   6   7      373.18      363.51     11.90 o 
  -1   6   7      114.61      119.06     22.15 o 
   0   6   7      151.57      127.31     23.97 o 
   1   6   7      663.42      643.59     23.10 o 
   2   6   7        0.04        5.07      3.33 o 
   3   6   7      182.41      189.72     51.90 o 
   4   6   7      286.74      325.34     66.24 o 
   5   6   7        1.28        4.08      4.20 o 
   6   6   7       26.20       23.89      9.72 o 
   7   6   7       46.98       34.96     13.61 o 
 -10   7   7       12.68        1.90      5.07 o 
  -9   7   7        5.73        8.73      7.88 o 
  -8   7   7        0.15        9.64      6.79 o 
  -7   7   7        2.03        7.75      5.59 o 
  -6   7   7       60.22       62.44     17.31 o 
  -5   7   7       54.09       36.82     14.58 o 
  -4   7   7      246.25      272.51     14.35 o 
  -3   7   7        1.81        3.24      3.94 o 
  -2   7   7       42.81       45.94      8.64 o 
  -1   7   7       45.48       38.64      6.49 o 
   0   7   7        4.64        5.91      2.95 o 
   1   7   7       23.87       39.33     13.92 o 
   2   7   7       11.61       10.72      6.07 o 
   3   7   7        8.08        7.33      4.20 o 
   4   7   7       28.22       26.56     15.92 o 
   5   7   7      119.78       98.00     30.50 o 
   6   7   7        0.16        7.86     20.33 o 
  -9   8   7        4.08        8.20      8.06 o 
  -8   8   7       69.39       63.49     36.40 o 
  -7   8   7       23.75       26.18     11.05 o 
  -6   8   7       60.63       39.01     19.96 o 
  -5   8   7      207.17      160.93     57.39 o 
  -4   8   7       79.49       69.91     16.61 o 
  -3   8   7       25.40       20.53      6.23 o 
  -2   8   7       11.64       14.09      4.91 o 
  -1   8   7       54.72       66.81     13.33 o 
   0   8   7        5.30        8.07      4.26 o 
   1   8   7      166.34      193.51     40.31 o 
   2   8   7       40.53       64.16     14.04 o 
   3   8   7        3.93        9.25      5.43 o 
   4   8   7       15.93       18.80      6.54 o 
   5   8   7        0.00        7.64      3.51 o 
  -8   9   7       10.95        8.53     14.49 o 
  -7   9   7      103.37      121.27     63.25 o 
  -6   9   7        2.35        6.06      9.10 o 
  -5   9   7      163.05      174.43     73.58 o 
  -4   9   7       17.38        8.17     10.14 o 
  -3   9   7        1.00        1.76      2.94 o 
  -2   9   7        3.83        8.27      6.01 o 
  -1   9   7        4.73        7.50      5.06 o 
   0   9   7       10.71       11.06      5.63 o 
   1   9   7        2.23        6.01      4.90 o 
   2   9   7       24.36       29.45      7.64 o 
   3   9   7       81.16       77.57     28.36 o 
   4   9   7        0.01        3.81      3.48 o 
  -6  10   7       23.06       11.99     12.06 o 
  -5  10   7       62.97      115.86     37.80 o 
  -4  10   7        9.91       14.68     13.33 o 
  -3  10   7       43.23       46.03     19.92 o 
  -2  10   7        0.00        6.53      5.21 o 
  -1  10   7        2.25        5.30      4.52 o 
   0  10   7        7.94        9.13      5.01 o 
   1  10   7       22.61        8.99      3.66 o 
   2  10   7        6.76        9.32      5.15 o 
  -3  11   7        0.23       -1.22      9.80 o 
  -2  11   7       79.50       93.96     54.28 o 
  -1  11   7        0.30        7.88      6.18 o 
  -2 -13   8       67.14       75.64     29.80 o 
  -1 -13   8       10.56       16.46      8.47 o 
   0 -13   8        4.92        5.33      4.75 o 
   1 -13   8        2.29        4.79      5.86 o 
   2 -13   8      186.31      154.73     55.90 o 
   3 -13   8       85.72       97.44     40.47 o 
  -4 -12   8        0.25        8.18      4.00 o 
  -3 -12   8      197.54      238.02     29.13 o 
  -2 -12   8        8.38       15.57      6.93 o 
  -1 -12   8      220.17      184.65     50.17 o 
   0 -12   8        9.57       10.27      5.57 o 
   1 -12   8       43.41       29.10     18.08 o 
   2 -12   8        0.97        5.61      6.23 o 
   3 -12   8      118.95      147.18     41.25 o 
   4 -12   8      125.00      125.41     39.11 o 
   5 -12   8        0.43        1.27      5.23 o 
   6 -12   8      112.21      126.35     52.33 o 
  -6 -11   8        4.40       15.10      7.16 o 
  -5 -11   8      148.93      136.09     33.06 o 
  -4 -11   8       48.56       55.31     14.78 o 
  -3 -11   8       19.43       16.88      8.34 o 
  -2 -11   8        3.65        8.17      4.68 o 
  -1 -11   8        0.39        5.39      4.10 o 
   0 -11   8       44.87       44.10     11.22 o 
   1 -11   8       29.98       24.94      8.52 o 
   2 -11   8        4.36        3.99      2.93 o 
   3 -11   8       24.12       26.06      9.70 o 
   4 -11   8       91.29       97.20     21.60 o 
   5 -11   8      112.37      106.83     24.79 o 
   6 -11   8       96.09      101.18     41.49 o 
   7 -11   8      222.24      201.93     64.41 o 
  -7 -10   8        0.08        9.82      7.31 o 
  -6 -10   8        7.96        9.04      5.92 o 
  -5 -10   8       12.50       16.07      5.51 o 
  -4 -10   8       49.90       41.55     10.18 o 
  -3 -10   8       53.69       52.76     11.74 o 
  -2 -10   8      793.31      842.07     23.25 o 
  -1 -10   8      308.02      264.95     41.88 o 
   0 -10   8       80.92       98.94     17.37 o 
   1 -10   8       57.19       51.27     12.28 o 
   2 -10   8        0.53        2.17      4.17 o 
   3 -10   8        0.62        4.62      2.89 o 
   4 -10   8      139.06      105.97     21.87 o 
   5 -10   8       52.96       57.63     17.13 o 
   6 -10   8        0.59        1.50      4.97 o 
   7 -10   8       36.90       35.40     11.21 o 
   8 -10   8      136.74      129.13     61.92 o 
  -8  -9   8       54.09       50.59     16.19 o 
  -7  -9   8       42.60       39.86     13.56 o 
  -6  -9   8       27.69       21.59      6.99 o 
  -5  -9   8       15.16       14.41      5.96 o 
  -4  -9   8       85.59       72.55     13.27 o 
  -3  -9   8        9.58        7.08      4.70 o 
  -2  -9   8      456.79      457.43     20.22 o 
  -1  -9   8      171.89      170.07     28.86 o 
   0  -9   8      699.55      707.14     44.47 o 
   1  -9   8       78.56       78.28     14.06 o 
   2  -9   8       99.63       88.47     16.84 o 
   3  -9   8      203.41      193.63     15.37 o 
   4  -9   8      211.54      192.26     17.98 o 
   5  -9   8        2.02        3.68      5.25 o 
   6  -9   8        7.08        4.05      4.64 o 
   7  -9   8      193.88      141.48     57.48 o 
   8  -9   8      170.55      143.08     45.88 o 
  -9  -8   8        0.88        1.67      3.58 o 
  -8  -8   8      155.31      139.04     31.75 o 
  -7  -8   8       89.89       66.58     14.69 o 
  -6  -8   8        8.68        9.12      3.67 o 
  -5  -8   8      113.29      103.81     19.97 o 
  -4  -8   8      447.83      423.58     27.55 o 
  -3  -8   8      171.33      198.42     28.20 o 
  -2  -8   8      655.85      628.32     22.48 o 
  -1  -8   8       22.35       33.78      6.36 o 
   0  -8   8        4.43        8.43      4.22 o 
   1  -8   8       19.73       12.79      5.11 o 
   2  -8   8      246.30      245.70     15.22 o 
   3  -8   8       78.90       75.99     11.92 o 
   4  -8   8      687.24      704.96     21.19 o 
   5  -8   8      428.85      452.23     14.00 o 
   6  -8   8       39.13       36.39     11.34 o 
   7  -8   8      334.67      342.66     93.22 o 
   8  -8   8        2.72       15.14     10.22 o 
   9  -8   8       22.04       16.82     20.25 o 
  -9  -7   8      168.77      110.45     36.29 o 
  -8  -7   8        1.63        4.03      2.60 o 
  -7  -7   8      131.27      121.48     25.81 o 
  -6  -7   8       87.45       84.24     14.20 o 
  -5  -7   8       30.87       36.08      8.96 o 
  -4  -7   8      560.59      599.37     25.34 o 
  -3  -7   8       28.11       30.71      7.79 o 
  -2  -7   8     2489.09     2595.98     36.23 o 
  -1  -7   8     1206.24     1271.56     57.96 o 
   0  -7   8     2430.93     2426.98    101.49 o 
   1  -7   8      186.20      197.41     27.37 o 
   2  -7   8       79.28       93.96     14.45 o 
   3  -7   8       62.21       62.39     10.53 o 
   4  -7   8       14.27       13.43      4.66 o 
   5  -7   8      261.74      272.76     15.86 o 
   6  -7   8      133.26      129.72     10.64 o 
   7  -7   8        5.60        7.68      7.13 o 
   8  -7   8       86.29       73.00     19.43 o 
   9  -7   8      168.15      202.33     72.35 o 
 -10  -6   8       82.38       65.83     24.74 o 
  -9  -6   8       29.04       27.11      7.46 o 
  -8  -6   8       72.70       86.16     19.54 o 
  -7  -6   8       90.80       82.06     17.19 o 
  -6  -6   8      121.12      124.19     18.42 o 
  -5  -6   8      197.66      190.33     29.71 o 
  -4  -6   8      168.27      152.03     21.54 o 
  -3  -6   8        3.58        7.45      4.84 o 
  -2  -6   8      342.35      346.29     24.84 o 
  -1  -6   8     1170.00     1230.55     34.70 o 
   0  -6   8      295.05      317.14     15.47 o 
   1  -6   8     1723.68     1814.46     56.33 o 
   2  -6   8      325.86      319.88     18.60 o 
   3  -6   8      375.65      402.77     25.35 o 
   4  -6   8       20.59       21.23      5.33 o 
   5  -6   8     1048.21     1088.33     36.02 o 
   6  -6   8        0.09        3.59      3.22 o 
   7  -6   8       27.97       28.68      9.63 o 
   8  -6   8       38.51       54.02     19.99 o 
   9  -6   8        5.93       20.73     18.01 o 
  10  -6   8       56.93       54.02     40.01 o 
 -10  -5   8       54.09       46.44     14.48 o 
  -9  -5   8      183.70      176.93     39.59 o 
  -8  -5   8       25.05       32.47      8.43 o 
  -7  -5   8       90.87      120.86     24.01 o 
  -6  -5   8      105.58       90.66     15.21 o 
  -5  -5   8      360.85      339.03     24.34 o 
  -4  -5   8      159.66      162.11     25.04 o 
  -3  -5   8     1679.39     1669.64     41.56 o 
  -2  -5   8       25.22       46.57      9.71 o 
  -1  -5   8      643.81      639.67     19.52 o 
   0  -5   8        1.27        6.00      4.39 o 
   1  -5   8        0.13        4.98      3.59 o 
   2  -5   8      259.31      239.37     17.73 o 
   3  -5   8      251.32      231.96     32.67 o 
   4  -5   8      271.79      297.11     10.37 o 
   5  -5   8     1502.92     1441.49     45.99 o 
   6  -5   8      163.80      151.20     33.09 o 
   7  -5   8      609.03      602.94     61.94 o 
   8  -5   8       68.73       70.11     23.01 o 
   9  -5   8      187.77      180.57     61.16 o 
  10  -5   8        5.52        9.25      7.16 o 
 -11  -4   8      197.58      103.07     61.19 o 
 -10  -4   8      140.81      154.72     23.65 o 
  -9  -4   8       49.81       55.22     11.74 o 
  -8  -4   8      165.80      168.83     26.30 o 
  -7  -4   8      222.63      208.72     25.86 o 
  -6  -4   8        0.20        7.05      4.27 o 
  -5  -4   8      779.62      787.28     21.06 o 
  -4  -4   8      202.10      255.90     34.89 o 
  -3  -4   8     1468.74     1497.41     70.28 o 
  -2  -4   8      369.06      363.94     14.82 o 
  -1  -4   8      278.78      307.29     12.96 o 
   0  -4   8       74.78       88.64     14.62 o 
   1  -4   8       21.00       22.46      4.50 o 
   2  -4   8       81.43      102.34     18.26 o 
   3  -4   8     1289.69     1432.77     31.09 o 
   4  -4   8      146.70      146.84     14.30 o 
   5  -4   8       88.00       89.24      5.57 o 
   6  -4   8       65.33       85.03     18.94 o 
   7  -4   8     1298.29     1358.98     44.25 o 
   8  -4   8        4.37       17.03     10.25 o 
   9  -4   8       58.56       48.26     18.74 o 
  10  -4   8       24.38       20.61     12.62 o 
 -11  -3   8       15.91       16.15     10.24 o 
 -10  -3   8        5.68        8.12      4.51 o 
  -9  -3   8      319.99      344.79     29.22 o 
  -8  -3   8       16.56       24.63      6.39 o 
  -7  -3   8     3008.51     3237.28     60.46 o 
  -6  -3   8      117.46      146.88     23.95 o 
  -5  -3   8     3901.28     4171.65    177.50 o 
  -4  -3   8     1868.08     1983.71     32.42 o 
  -3  -3   8     1255.11     1378.67     23.35 o 
  -2  -3   8      416.99      430.95     12.39 o 
  -1  -3   8      143.25      169.47     12.35 o 
   0  -3   8       43.28       55.22      7.81 o 
   1  -3   8     2707.90     2709.07    102.16 o 
   2  -3   8     1336.06     1490.95     44.95 o 
   3  -3   8      819.36      844.22     20.77 o 
   4  -3   8     1626.90     1641.25     33.42 o 
   5  -3   8      281.46      268.47     21.14 o 
   6  -3   8     1566.91     1503.55     90.31 o 
   7  -3   8      221.61      238.98     23.40 o 
   8  -3   8      106.61      117.14     62.66 o 
   9  -3   8       15.38       14.54     14.48 o 
  10  -3   8        1.77       11.50      7.62 o 
 -11  -2   8        5.98       14.38      7.07 o 
 -10  -2   8       27.67       18.09      8.34 o 
  -9  -2   8      128.87      100.63     23.50 o 
  -8  -2   8       18.22       20.60      6.68 o 
  -7  -2   8      197.41      222.05     14.10 o 
  -6  -2   8       13.54       18.24      4.85 o 
  -5  -2   8     3871.75     4021.62     57.48 o 
  -4  -2   8     1165.72     1138.81     30.54 o 
  -3  -2   8     3572.40     3687.87     40.76 o 
  -2  -2   8        6.57        6.16      1.67 o 
  -1  -2   8      822.13      864.33     16.05 o 
   0  -2   8     1864.18     1899.52     32.43 o 
   1  -2   8        0.27        4.12      2.06 o 
   2  -2   8      130.89      154.35     11.32 o 
   3  -2   8        3.49        4.84      3.31 o 
   4  -2   8       30.17       27.72      5.75 o 
   5  -2   8      108.27      108.22      9.46 o 
   6  -2   8      149.47      144.82     35.83 o 
   7  -2   8      171.20      158.95     36.27 o 
   8  -2   8        4.52       15.20      8.15 o 
   9  -2   8        8.93        8.72     10.09 o 
  10  -2   8      136.29      147.12     47.78 o 
 -11  -1   8      121.99      118.46     54.91 o 
 -10  -1   8        1.84        5.14      5.77 o 
  -9  -1   8       83.95       74.75     13.68 o 
  -8  -1   8      179.60      170.34     21.45 o 
  -7  -1   8      628.50      618.68     26.64 o 
  -6  -1   8      131.65      136.72      9.01 o 
  -5  -1   8       31.58       37.55      7.01 o 
  -4  -1   8      113.17       91.27      4.92 o 
  -3  -1   8      365.31      302.74      7.40 o 
  -2  -1   8      715.11      723.66     14.28 o 
  -1  -1   8     1010.82     1085.39     30.04 o 
   0  -1   8     2289.31     2484.16     30.16 o 
   1  -1   8      403.50      436.33     10.92 o 
   2  -1   8      947.94      923.07     17.53 o 
   3  -1   8       56.05       52.46      7.24 o 
   4  -1   8     1115.53     1100.54     20.66 o 
   5  -1   8       10.46       10.17      2.61 o 
   6  -1   8       34.62       30.96     11.58 o 
   7  -1   8       90.47       86.95     24.76 o 
   8  -1   8       59.86       38.60     13.37 o 
   9  -1   8        6.09       13.33      6.88 o 
  10  -1   8        0.12        7.42      5.85 o 
 -11   0   8        1.47        3.12      6.17 o 
 -10   0   8        4.65        6.36      6.24 o 
  -9   0   8        4.81        7.74      3.94 o 
  -8   0   8       35.26       27.08      6.11 o 
  -7   0   8        1.82        4.02      2.91 o 
  -6   0   8     1371.30     1543.20     24.12 o 
  -5   0   8       82.77       76.51      4.05 o 
  -4   0   8     3275.64     3527.72     76.38 o 
  -3   0   8      141.87      157.02     30.70 o 
  -2   0   8       82.25       91.62      6.62 o 
  -1   0   8      203.02      187.84      9.37 o 
   0   0   8      138.65      157.72      9.28 o 
   1   0   8       12.73       13.47      3.10 o 
   2   0   8       92.61       81.55      5.84 o 
   3   0   8      132.56      120.23      7.38 o 
   4   0   8     3082.27     3208.54     55.95 o 
   5   0   8      225.09      232.39      8.43 o 
   6   0   8      439.59      534.40     29.88 o 
   7   0   8       68.46       63.41     23.91 o 
   8   0   8       31.46       68.58     18.37 o 
   9   0   8      192.35      118.43     47.69 o 
  10   0   8        8.97        4.17      5.85 o 
 -11   1   8        0.85        4.44      4.03 o 
 -10   1   8       17.55       16.23     14.32 o 
  -9   1   8       27.22       17.44     10.18 o 
  -8   1   8       23.79       17.75      6.18 o 
  -7   1   8       10.36       10.31      4.85 o 
  -6   1   8       52.88       51.92      4.70 o 
  -5   1   8        0.19        5.68      4.47 o 
  -4   1   8      539.08      607.24     25.40 o 
  -3   1   8      119.65      143.74     31.00 o 
  -2   1   8      419.82      374.29     18.72 o 
  -1   1   8       31.61       27.08      4.09 o 
   0   1   8      272.52      251.82      6.44 o 
   1   1   8     1382.74     1409.97     21.79 o 
   2   1   8       69.49       86.72     14.34 o 
   3   1   8      103.11       97.46     16.03 o 
   4   1   8      114.56      116.98     12.21 o 
   5   1   8       28.07       32.54      7.59 o 
   6   1   8       53.79       77.80     16.83 o 
   7   1   8      163.95      231.39    104.70 o 
   8   1   8        1.09        8.27     14.81 o 
   9   1   8      312.03      355.83     52.58 o 
 -11   2   8        0.27        0.08      4.00 o 
 -10   2   8      280.29      290.20     17.55 o 
  -9   2   8      223.88      240.53     36.80 o 
  -8   2   8      629.55      664.95     21.00 o 
  -7   2   8      103.66      118.33      9.60 o 
  -6   2   8      890.60      985.94     19.11 o 
  -5   2   8      404.00      388.70     40.78 o 
  -4   2   8      258.07      285.37     15.41 o 
  -3   2   8      400.17      422.76     16.06 o 
  -2   2   8       36.96       25.11      3.39 o 
  -1   2   8      636.51      590.90     11.07 o 
   0   2   8      620.64      616.58     12.45 o 
   1   2   8      342.34      298.22     13.12 o 
   2   2   8        5.15       13.33      3.42 o 
   3   2   8     1924.81     2060.83     34.44 o 
   4   2   8       55.44       62.85     10.04 o 
   5   2   8      415.86      416.76     12.62 o 
   6   2   8       91.85      103.86     26.14 o 
   7   2   8        5.01       17.33      7.73 o 
   8   2   8      235.74      228.63     60.74 o 
   9   2   8       28.82       27.04     10.41 o 
 -11   3   8       88.98       63.04     41.50 o 
 -10   3   8      174.14      215.90     12.94 o 
  -9   3   8       18.96       12.08      5.54 o 
  -8   3   8       21.43       30.35      7.60 o 
  -7   3   8      304.22      308.67     19.36 o 
  -6   3   8       40.70       42.29      9.58 o 
  -5   3   8        4.36        4.37      5.61 o 
  -4   3   8      283.16      295.94     21.59 o 
  -3   3   8     1185.28     1068.96     78.59 o 
  -2   3   8      158.07      155.23     10.77 o 
  -1   3   8       20.47       22.41      3.67 o 
   0   3   8       27.89       24.13      3.66 o 
   1   3   8        1.35        2.88      3.58 o 
   2   3   8      183.00      197.07     21.99 o 
   3   3   8      609.79      597.13     14.99 o 
   4   3   8       54.24       53.54      9.78 o 
   5   3   8      219.48      273.57     14.07 o 
   6   3   8       10.17       14.40      9.82 o 
   7   3   8      213.38      230.35     93.71 o 
   8   3   8        4.95       12.36      7.25 o 
   9   3   8       39.66       16.93     11.61 o 
 -11   4   8       68.30       63.83     33.30 o 
 -10   4   8      140.38      119.09     55.59 o 
  -9   4   8      233.25      266.41     19.36 o 
  -8   4   8       18.80       33.71      9.61 o 
  -7   4   8      128.88      150.07     32.92 o 
  -6   4   8        5.50        2.34      5.54 o 
  -5   4   8      335.00      355.88     15.38 o 
  -4   4   8      422.16      378.68      9.32 o 
  -3   4   8       46.87       43.73      7.60 o 
  -2   4   8      150.61      139.56      5.62 o 
  -1   4   8      860.94      841.37     14.44 o 
   0   4   8      699.37      764.63     17.87 o 
   1   4   8     1398.78     1473.64     28.82 o 
   2   4   8      629.12      667.88     16.65 o 
   3   4   8        0.71        3.43      3.32 o 
   4   4   8       21.32       19.07      7.00 o 
   5   4   8       83.72      107.65     23.39 o 
   6   4   8        0.10       -1.08      9.66 o 
   7   4   8        4.91       28.12     20.70 o 
   8   4   8       19.12       15.63      8.95 o 
 -10   5   8        4.65        6.53      6.46 o 
  -9   5   8      105.12       90.63     31.66 o 
  -8   5   8       14.96       25.07      9.73 o 
  -7   5   8       58.59       52.37     14.31 o 
  -6   5   8       53.15       52.54     15.36 o 
  -5   5   8      187.27      175.83      8.18 o 
  -4   5   8     1001.55      979.32     33.64 o 
  -3   5   8      343.27      366.53     10.26 o 
  -2   5   8      157.29      158.93      8.20 o 
  -1   5   8       57.54       55.97      9.42 o 
   0   5   8       62.51       64.34     13.08 o 
   1   5   8        6.22        4.61      2.52 o 
   2   5   8      699.24      738.60     23.22 o 
   3   5   8      521.48      553.20     18.55 o 
   4   5   8       46.90       47.66     15.65 o 
   5   5   8      113.41      151.72     49.52 o 
   6   5   8       86.07      104.60     27.69 o 
   7   5   8       13.91       12.85      7.97 o 
 -10   6   8       25.71       13.96     11.88 o 
  -9   6   8       39.18       43.78     24.28 o 
  -8   6   8        0.10        7.23      7.87 o 
  -7   6   8       68.79       45.26     16.34 o 
  -6   6   8       58.07       56.38     26.63 o 
  -5   6   8      472.39      499.21     19.63 o 
  -4   6   8       42.54       37.73      8.94 o 
  -3   6   8       12.70       16.25      5.59 o 
  -2   6   8      747.23      798.39     20.90 o 
  -1   6   8       49.49       54.00      9.45 o 
   0   6   8     1101.68     1131.30     30.20 o 
   1   6   8        0.02        6.40      5.17 o 
   2   6   8        0.65       11.43      5.15 o 
   3   6   8       19.33       17.04     10.07 o 
   4   6   8       26.35       31.95     14.67 o 
   5   6   8       60.69       70.93     17.93 o 
   6   6   8        1.65        4.45      6.44 o 
   7   6   8      103.53       69.25     32.43 o 
  -9   7   8       62.59       48.12     34.15 o 
  -8   7   8       60.51       52.97     26.50 o 
  -7   7   8        0.06        9.41     11.22 o 
  -6   7   8      498.29      499.66     29.05 o 
  -5   7   8       84.53       87.79     21.03 o 
  -4   7   8       74.22       54.15     14.94 o 
  -3   7   8     1014.05     1006.52     21.24 o 
  -2   7   8       68.17       57.91     13.44 o 
  -1   7   8        2.50        3.70      4.24 o 
   0   7   8        0.18        5.44      3.49 o 
   1   7   8       13.80       13.07      4.03 o 
   2   7   8       33.06       38.36     10.94 o 
   3   7   8        5.71       11.63      6.50 o 
   4   7   8       98.61      105.06     29.99 o 
   5   7   8       79.34       66.47     18.47 o 
   6   7   8       97.68       38.42     24.87 o 
  -8   8   8       12.55       13.86      8.47 o 
  -7   8   8       21.17       17.13     10.83 o 
  -6   8   8      262.57      235.42     82.87 o 
  -5   8   8      157.74      155.42     30.15 o 
  -4   8   8       85.31       96.28     46.24 o 
  -3   8   8      107.26       94.01     45.13 o 
  -2   8   8       16.86       16.29      5.28 o 
  -1   8   8        1.07        1.43      2.83 o 
   0   8   8       19.35       13.55      5.61 o 
   1   8   8        0.24        3.19      4.42 o 
   2   8   8       39.54       73.06     15.71 o 
   3   8   8        2.32        3.61      6.68 o 
   4   8   8       15.76       10.91      5.53 o 
   5   8   8       14.23       18.04     10.93 o 
  -7   9   8        1.76       -0.10      8.65 o 
  -6   9   8       18.04       19.98     19.29 o 
  -5   9   8        0.27        2.36      9.00 o 
  -4   9   8       28.97       16.05     13.23 o 
  -3   9   8        4.14        3.39      5.02 o 
  -2   9   8      102.96       84.34     44.00 o 
  -1   9   8       45.83       36.70      9.99 o 
   0   9   8      438.90      579.26    122.27 o 
   1   9   8       78.26       75.58     21.78 o 
   2   9   8      167.43      139.18     42.43 o 
   3   9   8       14.38        8.19      4.76 o 
  -5  10   8      248.37      284.27     32.86 o 
  -4  10   8        8.29       14.58      7.50 o 
  -3  10   8       43.66       54.75     19.61 o 
  -2  10   8        0.16        3.57      6.93 o 
  -1  10   8        5.04       14.56     12.92 o 
   0  10   8        3.94        7.12      3.98 o 
   1  10   8       25.38       35.16     14.36 o 
  -1 -13   9       37.52       37.73     13.60 o 
   0 -13   9      192.55      195.68     63.21 o 
   1 -13   9        0.10        6.85      7.81 o 
   2 -13   9       86.40       79.21     37.99 o 
   3 -13   9       30.32       24.87     10.51 o 
  -4 -12   9      129.02      111.14     36.74 o 
  -3 -12   9       13.34       17.92      8.17 o 
  -2 -12   9      208.42      189.83     29.11 o 
  -1 -12   9       36.17       28.18      5.80 o 
   0 -12   9       11.23       11.29      8.86 o 
   1 -12   9        0.43        3.96      5.50 o 
   2 -12   9       13.62       23.75      8.19 o 
   3 -12   9       24.07       32.76     12.63 o 
   4 -12   9      194.72      174.27     63.25 o 
   5 -12   9      170.09      154.03     51.52 o 
  -6 -11   9       60.52       44.01     20.19 o 
  -5 -11   9       89.42       79.21     25.98 o 
  -4 -11   9        0.87        5.38      5.19 o 
  -3 -11   9      126.61      114.27     26.81 o 
  -2 -11   9      239.62      195.43     36.70 o 
  -1 -11   9       10.55       16.37      5.23 o 
   0 -11   9        7.10        5.49      4.13 o 
   1 -11   9       59.07       65.85     14.40 o 
   2 -11   9       35.64       34.12     11.93 o 
   3 -11   9        0.05        5.16      5.16 o 
   4 -11   9       64.22       65.57     17.94 o 
   5 -11   9       16.67       21.53     10.01 o 
   6 -11   9       76.31       56.78     40.75 o 
  -7 -10   9        0.05        7.43      5.01 o 
  -6 -10   9       93.43       81.35     25.95 o 
  -5 -10   9       23.10       18.63      5.22 o 
  -4 -10   9      145.02      140.82     24.59 o 
  -3 -10   9        9.99       14.88      6.46 o 
  -2 -10   9       73.01       59.12     11.83 o 
  -1 -10   9      574.10      523.53     27.84 o 
   0 -10   9        0.08        2.56      3.81 o 
   1 -10   9       64.36       64.82     14.55 o 
   2 -10   9        3.39        6.85      4.16 o 
   3 -10   9        4.75        4.54      4.03 o 
   4 -10   9        7.99       11.62      5.55 o 
   5 -10   9       57.77       60.52     18.68 o 
   6 -10   9      144.23      140.12     60.08 o 
   7 -10   9       47.72       63.38     18.55 o 
  -8  -9   9       23.80       15.93      8.19 o 
  -7  -9   9       17.77       24.27      8.33 o 
  -6  -9   9        4.67        8.82      4.88 o 
  -5  -9   9       40.04       32.23      7.77 o 
  -4  -9   9       25.45       26.52      9.60 o 
  -3  -9   9      753.64      816.79     28.90 o 
  -2  -9   9        8.26       13.37      4.46 o 
  -1  -9   9      743.09      753.64     21.05 o 
   0  -9   9        0.70        3.29      3.89 o 
   1  -9   9      222.54      236.93     35.69 o 
   2  -9   9        8.60       12.52      8.04 o 
   3  -9   9      160.86      159.29     28.94 o 
   4  -9   9       28.60       22.63      5.61 o 
   5  -9   9      268.30      286.74     18.22 o 
   6  -9   9      104.08      108.87     27.96 o 
   7  -9   9      690.48      774.25     57.89 o 
   8  -9   9       77.95       56.08     32.97 o 
  -8  -8   9        6.54        9.49      5.33 o 
  -7  -8   9        8.43        9.95      3.64 o 
  -6  -8   9        2.88       10.71      4.86 o 
  -5  -8   9       23.93       32.50      8.15 o 
  -4  -8   9       63.14       69.36     14.58 o 
  -3  -8   9      876.65      949.13     26.37 o 
  -2  -8   9      125.01      123.70     20.95 o 
  -1  -8   9     3353.94     3546.37     69.96 o 
   0  -8   9       33.33       36.38      7.56 o 
   1  -8   9      605.12      568.97     24.94 o 
   2  -8   9       20.28       20.51      4.20 o 
   3  -8   9      156.38      149.88     13.08 o 
   4  -8   9       47.36       49.20      9.55 o 
   5  -8   9        7.71        7.66      3.21 o 
   6  -8   9      203.50      186.55     32.94 o 
   8  -8   9      378.48      392.84    131.97 o 
   9  -8   9        3.75        7.12     14.41 o 
  -9  -7   9      243.66      302.75     39.93 o 
  -8  -7   9        8.00       14.96      6.30 o 
  -7  -7   9       30.26       13.75      8.37 o 
  -6  -7   9       10.95       14.06      5.24 o 
  -5  -7   9        0.04        9.09      4.45 o 
  -4  -7   9       73.02       70.60     13.97 o 
  -3  -7   9       81.02       72.70     13.29 o 
  -2  -7   9      106.26       91.90     14.85 o 
  -1  -7   9      164.96      153.90     24.85 o 
   0  -7   9      145.47      169.17     20.78 o 
   1  -7   9       51.14       51.92      9.14 o 
   2  -7   9        0.27        3.71      4.11 o 
   3  -7   9       36.15       37.29      7.32 o 
   4  -7   9       48.85       46.59      9.04 o 
   5  -7   9      322.82      281.31     16.42 o 
   6  -7   9      115.18      147.60     28.76 o 
   7  -7   9        7.59       11.63      8.98 o 
   8  -7   9       29.02       50.09     19.52 o 
   9  -7   9        1.74       43.64     57.68 o 
 -10  -6   9       39.69       31.78     11.26 o 
  -9  -6   9        1.46        5.14      4.38 o 
  -8  -6   9       45.54       45.93     14.02 o 
  -7  -6   9        8.79       14.97      5.24 o 
  -6  -6   9        7.56       15.52      5.00 o 
  -5  -6   9       67.46       80.87     12.49 o 
  -4  -6   9       22.88       39.07      9.95 o 
  -3  -6   9      203.94      279.50     36.88 o 
  -2  -6   9     2644.79     2654.98     46.73 o 
  -1  -6   9      391.57      398.89     23.16 o 
   0  -6   9      630.64      522.37     15.15 o 
   1  -6   9      350.26      368.12     16.07 o 
   2  -6   9        1.71        7.79      3.96 o 
   3  -6   9      216.62      243.96     39.26 o 
   4  -6   9      567.41      567.43     24.76 o 
   5  -6   9      223.00      189.30     33.79 o 
   6  -6   9      398.10      415.87     41.13 o 
   7  -6   9        0.02        9.60      6.22 o 
   8  -6   9       55.85       60.66     21.99 o 
   9  -6   9        0.71        6.53      7.63 o 
 -10  -5   9      109.35       86.68     29.68 o 
  -9  -5   9       15.16       16.56      7.09 o 
  -8  -5   9        0.11        8.27      4.26 o 
  -7  -5   9        6.23       13.11      4.98 o 
  -6  -5   9      821.39      846.44     28.95 o 
  -5  -5   9       52.58       56.24     10.15 o 
  -4  -5   9       27.81       30.95      6.98 o 
  -3  -5   9       17.03       20.57      4.47 o 
  -2  -5   9      994.67      939.84     20.61 o 
  -1  -5   9       50.88       65.25     11.30 o 
   0  -5   9       73.33       71.33     12.35 o 
   1  -5   9       70.36       86.03     13.73 o 
   2  -5   9      169.50      181.65     24.22 o 
   3  -5   9      144.46      136.36     24.34 o 
   4  -5   9      461.06      490.51     25.01 o 
   5  -5   9      698.29      630.23     29.61 o 
   6  -5   9        1.81        4.71      7.96 o 
   7  -5   9      224.15      213.88     58.48 o 
   8  -5   9       25.94       17.13     18.28 o 
   9  -5   9       18.54       20.84     10.36 o 
  10  -5   9       34.50       18.38     10.70 o 
 -10  -4   9      121.51       84.56     42.67 o 
  -9  -4   9       30.01       25.13      9.48 o 
  -8  -4   9        3.58        3.73      4.97 o 
  -7  -4   9       21.11       16.02      6.98 o 
  -6  -4   9        0.13        4.66      4.59 o 
  -5  -4   9       22.79       34.14      6.91 o 
  -4  -4   9      324.41      291.77     15.19 o 
  -3  -4   9       21.64       27.63      5.92 o 
  -2  -4   9        9.22        8.78      4.59 o 
  -1  -4   9      136.70      167.71     21.34 o 
   0  -4   9       16.95       21.33      5.53 o 
   1  -4   9       13.64       10.56      4.71 o 
   2  -4   9      170.06      173.57     21.48 o 
   3  -4   9       37.66       35.75      6.75 o 
   4  -4   9      291.36      280.92     14.10 o 
   5  -4   9      410.29      398.92     32.16 o 
   6  -4   9       32.08       22.16      7.21 o 
   7  -4   9      115.39      117.67     34.84 o 
   8  -4   9       32.41       26.26     12.57 o 
   9  -4   9        5.00        5.53     11.94 o 
  10  -4   9      104.83       91.33     40.33 o 
 -11  -3   9       29.54       29.17     14.73 o 
 -10  -3   9      183.63      174.40     62.04 o 
  -9  -3   9       33.60       23.97     10.76 o 
  -8  -3   9       62.36       53.42     13.80 o 
  -7  -3   9       25.06       13.68      6.48 o 
  -6  -3   9        5.26        7.45      4.09 o 
  -5  -3   9      508.74      508.65     25.68 o 
  -4  -3   9      363.39      365.43     20.01 o 
  -3  -3   9        4.54        6.05      1.66 o 
  -2  -3   9     1205.25     1234.72     27.08 o 
  -1  -3   9      490.98      511.01     15.12 o 
   0  -3   9      152.64      166.14     20.31 o 
   1  -3   9      501.43      478.79     16.35 o 
   2  -3   9     1240.16     1238.07     34.02 o 
   3  -3   9        3.47        9.05      3.38 o 
   4  -3   9      177.20      181.09     13.09 o 
   5  -3   9     1074.77      857.94    139.10 o 
   6  -3   9      657.40      700.33     31.24 o 
   7  -3   9       86.17       68.06     23.98 o 
   8  -3   9       18.55       21.72     18.62 o 
   9  -3   9        0.91        2.81      9.32 o 
  10  -3   9        0.30        7.46      6.24 o 
 -11  -2   9       24.97       15.32     14.51 o 
 -10  -2   9        0.07        0.43      6.41 o 
  -9  -2   9       12.15       18.49      5.79 o 
  -8  -2   9        0.73        3.78      3.10 o 
  -7  -2   9      222.36      236.77     23.12 o 
  -6  -2   9        5.01        8.37      4.33 o 
  -5  -2   9     2653.09     2839.83     34.06 o 
  -4  -2   9       36.94       29.73      5.25 o 
  -3  -2   9       53.12       39.24      6.87 o 
  -2  -2   9        5.55        3.89      2.32 o 
  -1  -2   9      249.46      233.91     14.50 o 
   0  -2   9      465.21      449.20     13.40 o 
   1  -2   9        5.96        6.60      3.25 o 
   2  -2   9      131.04      164.04     26.97 o 
   3  -2   9       84.22       69.46     10.54 o 
   4  -2   9      164.29      170.82     12.18 o 
   5  -2   9      339.39      331.20     10.38 o 
   6  -2   9      639.69      638.47     36.49 o 
   7  -2   9       53.53       60.19     18.41 o 
   8  -2   9       57.19       69.02     27.18 o 
   9  -2   9      129.80      188.94     77.71 o 
  10  -2   9      122.64       98.62     23.87 o 
 -11  -1   9        1.28        2.38      8.03 o 
 -10  -1   9        5.75       10.31      6.69 o 
  -9  -1   9      107.78      112.41     24.17 o 
  -8  -1   9       80.68       94.48     11.89 o 
  -7  -1   9      567.80      614.71     18.06 o 
  -6  -1   9       20.19       19.21      3.92 o 
  -5  -1   9     2279.65     2401.71     72.00 o 
  -4  -1   9      171.11      191.83     11.26 o 
  -3  -1   9      308.17      374.07     14.19 o 
  -2  -1   9      441.46      363.63     10.98 o 
  -1  -1   9       13.81       13.31      2.14 o 
   0  -1   9        1.57        8.26      2.59 o 
   1  -1   9      424.17      448.43     25.26 o 
   2  -1   9      213.96      221.76     33.79 o 
   3  -1   9      276.21      285.80      8.96 o 
   4  -1   9      234.80      230.27      7.13 o 
   5  -1   9       37.32       28.65      6.94 o 
   6  -1   9      460.02      494.72     29.20 o 
   7  -1   9        0.20       -0.28      5.67 o 
   8  -1   9      122.63      161.97     56.23 o 
   9  -1   9      188.16      235.44    104.93 o 
 -11   0   9      108.79      118.96     24.16 o 
 -10   0   9       15.47       14.43      7.49 o 
  -9   0   9       55.00       47.29     13.70 o 
  -8   0   9       28.00       16.76      6.76 o 
  -7   0   9       36.53       25.03      8.42 o 
  -6   0   9      400.22      380.71     46.32 o 
  -5   0   9      201.43      241.16     48.96 o 
  -4   0   9      145.39      229.86     45.31 o 
  -3   0   9     2129.56     2226.08     55.58 o 
  -2   0   9       63.52       72.14      2.59 o 
  -1   0   9      391.28      344.58     16.24 o 
   0   0   9       14.45        6.75      4.43 o 
   1   0   9     1560.90     1517.20     32.38 o 
   2   0   9      420.60      411.45     14.94 o 
   3   0   9     1079.41     1053.60     18.30 o 
   4   0   9      168.08      178.30      8.53 o 
   5   0   9      550.14      505.14     13.46 o 
   6   0   9      107.94      121.89     24.62 o 
   7   0   9      255.62      215.44     49.58 o 
   8   0   9       31.19       71.37     38.80 o 
   9   0   9       11.12       13.30      9.78 o 
 -11   1   9       79.43       89.19     23.17 o 
 -10   1   9       31.91       15.01     10.63 o 
  -9   1   9       91.64       87.40     17.16 o 
  -8   1   9       42.54       31.78     15.14 o 
  -7   1   9       77.78       97.18     17.57 o 
  -6   1   9        0.14        6.55      4.61 o 
  -5   1   9      147.18      167.23     34.73 o 
  -4   1   9      238.83      259.51     38.57 o 
  -3   1   9      109.64      147.74     28.87 o 
  -2   1   9        3.59        8.26      6.76 o 
  -1   1   9      163.69      158.61      8.37 o 
   0   1   9      612.77      549.40     14.79 o 
   1   1   9      509.52      480.45     11.82 o 
   2   1   9     2373.08     2482.03     71.71 o 
   3   1   9      990.29      928.26     26.50 o 
   4   1   9      102.71      120.66      8.13 o 
   5   1   9       70.05       68.61     14.59 o 
   6   1   9      273.01      293.21     66.07 o 
   7   1   9       29.89       55.49     19.02 o 
   8   1   9      106.85      122.22     66.46 o 
   9   1   9       19.07       17.02     10.53 o 
 -11   2   9      120.19       76.05     52.19 o 
 -10   2   9      201.96      169.20     44.96 o 
  -9   2   9        0.06        8.07      4.39 o 
  -8   2   9      113.01       98.37     18.56 o 
  -7   2   9        9.47       10.42      4.26 o 
  -6   2   9      883.76      934.13     56.38 o 
  -5   2   9       88.58       82.40     14.17 o 
  -4   2   9     1076.84     1153.22     28.28 o 
  -3   2   9      550.11      572.61     26.53 o 
  -2   2   9     1575.67     1500.39     42.20 o 
  -1   2   9       28.63       28.54      4.64 o 
   0   2   9      636.77      605.57     10.56 o 
   1   2   9       58.58       56.16     10.89 o 
   2   2   9       26.84       16.88      4.56 o 
   3   2   9       58.26       57.91     11.02 o 
   4   2   9       21.58       33.54      7.42 o 
   5   2   9      155.38      149.38     16.96 o 
   6   2   9      169.60      176.24     47.49 o 
   7   2   9      139.36      142.17     37.94 o 
   8   2   9       43.67       59.36     19.07 o 
   9   2   9       99.21       66.91     36.02 o 
 -11   3   9       18.74       13.47     13.11 o 
 -10   3   9      131.20      167.72     28.31 o 
  -9   3   9       14.84       16.69      4.54 o 
  -8   3   9      108.56       97.14     20.81 o 
  -7   3   9      773.09      737.18     32.37 o 
  -6   3   9      279.24      306.33     21.81 o 
  -5   3   9      112.01      106.12     17.45 o 
  -4   3   9      145.70      163.77     14.89 o 
  -3   3   9       47.63       35.78     11.57 o 
  -2   3   9     1065.07     1085.39     14.38 o 
  -1   3   9      117.55      105.54      5.57 o 
   0   3   9      120.64      111.32     16.57 o 
   1   3   9        1.28        4.59      3.56 o 
   2   3   9      157.77      183.06      9.60 o 
   3   3   9       19.70       27.48      6.78 o 
   4   3   9      120.12      113.13     24.61 o 
   5   3   9       26.17       25.41      5.71 o 
   6   3   9       68.31       83.88     33.27 o 
   7   3   9      105.92      114.94     69.97 o 
   8   3   9      128.45      145.01     55.53 o 
 -10   4   9        1.80        5.96      7.43 o 
  -9   4   9      123.78      114.69     50.48 o 
  -8   4   9      143.80       95.94     30.50 o 
  -7   4   9       17.10       21.16      6.50 o 
  -6   4   9        0.73        0.28      2.94 o 
  -5   4   9       97.12      113.13     22.38 o 
  -4   4   9      493.99      472.03     21.84 o 
  -3   4   9       63.86       67.18      4.22 o 
  -2   4   9      616.34      599.77     18.41 o 
  -1   4   9      115.08       98.83     16.42 o 
   0   4   9      105.01      110.29     10.20 o 
   1   4   9      186.23      163.65     11.59 o 
   2   4   9       28.83       34.48      8.10 o 
   3   4   9      180.18      166.63     14.34 o 
   4   4   9       35.81       40.64      8.77 o 
   5   4   9       89.95       76.52     19.68 o 
   6   4   9      225.86      305.84     64.14 o 
   7   4   9      163.49      179.90     50.25 o 
 -10   5   9       89.23       65.05     40.75 o 
  -9   5   9       15.66       35.27     10.43 o 
  -8   5   9       82.58       83.75     32.39 o 
  -7   5   9       31.97       33.88     10.34 o 
  -6   5   9      129.65      117.16     25.17 o 
  -5   5   9       57.70       57.09     16.30 o 
  -4   5   9      649.34      693.57     22.99 o 
  -3   5   9      213.22      202.13     15.28 o 
  -2   5   9        0.19        5.79      3.03 o 
  -1   5   9      571.13      556.97     23.54 o 
   0   5   9      177.42      165.59     26.93 o 
   1   5   9      133.88      132.32     23.96 o 
   2   5   9        9.19        6.28      2.88 o 
   3   5   9        9.65       13.46      5.22 o 
   4   5   9      282.35      341.04     16.84 o 
   5   5   9      267.94      276.49     44.91 o 
   6   5   9      109.86      107.54     36.68 o 
   7   5   9      120.91       87.39     43.78 o 
  -9   6   9        0.07        2.63      3.34 o 
  -8   6   9        0.59        3.94      3.82 o 
  -7   6   9      142.41      162.63     60.18 o 
  -6   6   9        0.30       -5.55      7.04 o 
  -5   6   9        7.01        4.17      4.90 o 
  -4   6   9      230.97      214.38     17.49 o 
  -3   6   9      112.37      116.82     24.04 o 
  -2   6   9       61.64       48.91     10.09 o 
  -1   6   9      496.04      542.77     15.55 o 
   0   6   9       87.76       82.26     14.24 o 
   1   6   9       65.10       55.26     10.74 o 
   2   6   9       67.35       46.70     10.69 o 
   3   6   9       67.47       61.73     12.72 o 
   4   6   9       18.86       19.43      5.37 o 
   5   6   9      217.29      236.11     94.83 o 
   6   6   9       23.88       18.18      9.38 o 
  -8   7   9        2.51        8.51      5.84 o 
  -7   7   9       20.73       15.10     11.24 o 
  -6   7   9        2.69        6.68     10.03 o 
  -5   7   9      111.86      126.44     45.48 o 
  -4   7   9      266.42      224.69     18.35 o 
  -3   7   9      337.51      370.65     18.94 o 
  -2   7   9        2.45        4.32      3.85 o 
  -1   7   9       22.16       23.12      5.48 o 
   0   7   9       92.55       96.80     20.57 o 
   1   7   9       11.47        9.93      4.69 o 
   2   7   9        0.65        1.22      5.81 o 
   3   7   9       57.18       69.92     17.54 o 
   4   7   9       61.99       76.11     22.79 o 
   5   7   9       33.20       28.59     10.03 o 
  -7   8   9       29.26       23.33     20.31 o 
  -6   8   9       62.23       44.89     22.59 o 
  -5   8   9      251.54      278.24     22.67 o 
  -4   8   9       21.04       23.09     11.35 o 
  -3   8   9      255.99      269.38     22.08 o 
  -2   8   9       37.37       37.20     16.20 o 
  -1   8   9       21.86       26.15      8.95 o 
   0   8   9       12.07        7.65      4.32 o 
   1   8   9        0.59        5.67      5.28 o 
   2   8   9      107.19       95.55     32.26 o 
   3   8   9       10.22       14.97     15.72 o 
   4   8   9       30.68       25.49     11.26 o 
  -6   9   9       16.01        9.56     10.61 o 
  -5   9   9        0.39       11.33     10.49 o 
  -4   9   9        5.36        4.51      9.54 o 
  -3   9   9       13.01       10.19      9.81 o 
  -2   9   9        8.46        4.56     13.58 o 
  -1   9   9        2.65        7.15      6.22 o 
   0   9   9      175.72      302.00     76.66 o 
   1   9   9       22.10       32.31     12.26 o 
   2   9   9       81.23       71.58     23.21 o 
  -2  10   9       10.18       11.74      8.50 o 
   0 -13  10      180.03      149.43     59.29 o 
   1 -13  10       63.69       57.62     30.61 o 
  -3 -12  10      113.22       83.82     24.03 o 
  -2 -12  10        1.18        7.95      6.05 o 
  -1 -12  10       47.10       37.91      9.51 o 
   0 -12  10       72.85       72.16     18.84 o 
   1 -12  10       21.05       13.12     11.06 o 
   2 -12  10       42.44       34.75     26.05 o 
   3 -12  10       31.91       35.42     10.86 o 
   4 -12  10        3.34       -1.07      7.75 o 
  -5 -11  10        9.82        9.67      8.18 o 
  -4 -11  10       66.51       71.89     19.69 o 
  -3 -11  10       91.23       83.35     21.47 o 
  -2 -11  10       39.55       37.94     13.48 o 
  -1 -11  10       53.23       65.97     15.46 o 
   0 -11  10       23.32       13.75      5.93 o 
   1 -11  10        9.06       15.23      5.45 o 
   2 -11  10       40.50       49.19     15.47 o 
   3 -11  10       26.69       26.92      9.51 o 
   4 -11  10       11.05       23.26      9.76 o 
   5 -11  10        2.82        5.90      4.87 o 
   6 -11  10       19.88        1.80      8.67 o 
  -6 -10  10      150.09      112.05     33.51 o 
  -5 -10  10       59.67       30.36     10.84 o 
  -4 -10  10      495.26      497.23     33.57 o 
  -3 -10  10      118.91      112.84     21.17 o 
  -2 -10  10        0.76        3.83      5.14 o 
  -1 -10  10        7.75        8.54      3.80 o 
   0 -10  10       65.80       66.04     11.39 o 
   1 -10  10       90.86       70.76     14.99 o 
   2 -10  10      128.02       98.98     18.08 o 
   3 -10  10      117.69      112.93     22.80 o 
   4 -10  10        0.27        7.99      5.19 o 
   5 -10  10      348.92      375.11     24.05 o 
   6 -10  10      214.69      249.11     98.30 o 
   7 -10  10      381.21      379.41    110.78 o 
  -7  -9  10        8.10       12.36      7.86 o 
  -6  -9  10        4.27        5.40      4.90 o 
  -5  -9  10       11.69       20.28      6.44 o 
  -4  -9  10       54.44       48.76     14.11 o 
  -3  -9  10        4.23       10.23      5.25 o 
  -2  -9  10     1239.56     1293.73     29.62 o 
  -1  -9  10      515.84      523.92     28.56 o 
   0  -9  10      720.58      727.27     26.11 o 
   1  -9  10      384.14      383.16     22.99 o 
   2  -9  10       43.96       30.35      7.72 o 
   3  -9  10      126.49      111.01     21.98 o 
   4  -9  10        7.07       10.05      4.59 o 
   5  -9  10       11.20       12.67      7.34 o 
   6  -9  10       45.65       57.81     14.90 o 
   7  -9  10       95.97       79.97     38.35 o 
   8  -9  10       44.42       47.78     34.53 o 
  -8  -8  10      114.00      104.51     28.34 o 
  -7  -8  10       19.22       17.67      7.99 o 
  -6  -8  10        3.80        8.05      3.97 o 
  -5  -8  10        7.34        7.87      6.65 o 
  -4  -8  10       23.27       27.55      7.45 o 
  -3  -8  10      161.61      193.44     27.54 o 
  -2  -8  10        2.34        5.60      3.60 o 
  -1  -8  10      222.61      184.49     23.44 o 
   0  -8  10       39.10       49.61      8.29 o 
   1  -8  10      817.13      835.65     32.10 o 
   2  -8  10        0.66        4.93      3.62 o 
   3  -8  10      505.82      473.37     19.05 o 
   4  -8  10        4.92        6.33      3.07 o 
   5  -8  10      364.99      374.97     28.34 o 
   6  -8  10        4.71        3.56      5.52 o 
   7  -8  10      443.54      487.59    132.54 o 
   8  -8  10      107.73       92.33     49.76 o 
  -9  -7  10        0.12        9.07      4.83 o 
  -8  -7  10      130.81      136.33     32.56 o 
  -7  -7  10       13.09       12.60      4.79 o 
  -6  -7  10        7.79        7.12      3.85 o 
  -5  -7  10        4.62        6.60      3.52 o 
  -4  -7  10      110.46      128.98     20.92 o 
  -3  -7  10     1786.46     1917.55     44.67 o 
  -2  -7  10     1001.02     1051.53     37.29 o 
  -1  -7  10     1422.53     1325.10     62.51 o 
   0  -7  10        1.41       12.62      5.90 o 
   1  -7  10      204.06      189.12     28.40 o 
   2  -7  10       28.26       36.88      7.40 o 
   3  -7  10        3.61        4.38      5.79 o 
   4  -7  10       15.43       10.66      5.64 o 
   5  -7  10       21.13       25.35      7.34 o 
   6  -7  10      239.85      247.93     35.01 o 
   7  -7  10      741.73      790.56     37.87 o 
   8  -7  10      221.42      205.22     89.67 o 
   9  -7  10       97.62       98.08     52.18 o 
  -9  -6  10      624.44      660.17     43.91 o 
  -8  -6  10       44.72       43.14     11.97 o 
  -7  -6  10        6.98       17.58      7.91 o 
  -6  -6  10       54.61       60.95     12.41 o 
  -5  -6  10      274.18      250.14     17.26 o 
  -4  -6  10       61.94       67.11     11.65 o 
  -3  -6  10       31.30       28.92      6.93 o 
  -2  -6  10      103.58      107.59     16.00 o 
  -1  -6  10     1842.70     1825.33     29.80 o 
   0  -6  10      245.20      246.37     34.18 o 
   1  -6  10      858.97      901.40     22.46 o 
   2  -6  10        7.34       14.16      6.68 o 
   3  -6  10       96.24      107.42     17.10 o 
   4  -6  10        1.02        3.57      4.25 o 
   5  -6  10        2.10        4.02      2.96 o 
   6  -6  10       57.32       62.56     14.92 o 
   7  -6  10       51.12       36.42     12.18 o 
   8  -6  10       54.61       34.33     10.61 o 
   9  -6  10        9.06       12.63     13.24 o 
 -10  -5  10        1.42       10.05      7.78 o 
  -9  -5  10       27.58       34.05      9.61 o 
  -8  -5  10        6.31        9.85      5.59 o 
  -7  -5  10       51.29       67.81     15.31 o 
  -6  -5  10      214.98      217.09     38.83 o 
  -5  -5  10       90.14      100.25     20.93 o 
  -4  -5  10      543.24      545.86     19.11 o 
  -3  -5  10       38.17       33.39      6.53 o 
  -2  -5  10       68.94       73.53     13.46 o 
  -1  -5  10      117.88      136.03     23.13 o 
   0  -5  10      187.61      228.92     34.46 o 
   1  -5  10       24.82       29.56      6.91 o 
   2  -5  10       73.04       81.06     14.64 o 
   3  -5  10      975.25      996.17     24.68 o 
   4  -5  10      522.47      493.10     36.28 o 
   5  -5  10      610.47      605.79     21.96 o 
   6  -5  10      387.06      400.15     29.57 o 
   7  -5  10       28.87       38.08     10.49 o 
   8  -5  10       28.80       35.27     16.44 o 
   9  -5  10       14.61        8.05      7.06 o 
 -10  -4  10       51.50       34.69     12.29 o 
  -9  -4  10       29.96       60.25     27.16 o 
  -8  -4  10       42.24       42.91     13.98 o 
  -7  -4  10       23.03       19.33      6.36 o 
  -6  -4  10        7.56       10.68      4.65 o 
  -5  -4  10       60.02       83.09     13.44 o 
  -4  -4  10      110.25      122.06     18.86 o 
  -3  -4  10      457.55      460.78     17.72 o 
  -2  -4  10      434.77      400.17     15.73 o 
  -1  -4  10      471.12      479.10     20.78 o 
   0  -4  10      476.31      429.45     14.38 o 
   1  -4  10      107.91       95.30     14.83 o 
   2  -4  10        7.86       10.49      4.47 o 
   3  -4  10       10.20       11.69      4.75 o 
   4  -4  10      282.72      265.13     21.74 o 
   5  -4  10      661.85      564.64     46.02 o 
   6  -4  10      122.36      119.47     23.81 o 
   7  -4  10       86.91       73.43     25.91 o 
   8  -4  10      190.83      166.19     50.68 o 
   9  -4  10        5.51       13.05      7.37 o 
 -11  -3  10      201.30       96.07    121.40 o 
 -10  -3  10       53.08       60.58     21.13 o 
  -9  -3  10      608.13      687.16     63.65 o 
  -8  -3  10      101.73      114.26     21.79 o 
  -7  -3  10      364.70      367.30     24.01 o 
  -6  -3  10        0.03        4.66      3.00 o 
  -5  -3  10      197.15      176.75     13.92 o 
  -4  -3  10      250.39      262.41      9.63 o 
  -3  -3  10     1018.29      961.33     14.14 o 
  -2  -3  10        0.00        1.66      3.42 o 
  -1  -3  10      255.29      248.62     11.96 o 
   0  -3  10       23.47       19.56      4.74 o 
   1  -3  10      960.79      994.88     23.99 o 
   2  -3  10     1282.59     1277.02     30.33 o 
   3  -3  10       24.22       33.03      8.33 o 
   4  -3  10     2778.66     2830.32     96.05 o 
   5  -3  10      205.89      184.02     12.54 o 
   6  -3  10        0.08        7.41      6.89 o 
   7  -3  10        4.30        5.72      8.29 o 
   8  -3  10        4.45        3.66      6.74 o 
   9  -3  10        0.01       11.27     12.90 o 
 -11  -2  10        6.28        5.19      6.14 o 
 -10  -2  10      126.27      112.56     44.20 o 
  -9  -2  10        0.73        2.50      4.27 o 
  -8  -2  10        0.60        5.84      9.35 o 
  -7  -2  10       78.19       92.37      7.47 o 
  -6  -2  10      975.21      989.63     37.02 o 
  -5  -2  10      562.98      560.36     17.49 o 
  -4  -2  10      141.52      163.32      6.08 o 
  -3  -2  10      337.46      339.08     13.47 o 
  -2  -2  10      225.95      269.42      8.78 o 
  -1  -2  10       37.15       39.61      6.22 o 
   0  -2  10      200.56      231.51     10.31 o 
   1  -2  10      215.06      232.54     19.58 o 
   2  -2  10      433.08      441.01     18.23 o 
   3  -2  10      842.22      826.80     21.75 o 
   4  -2  10       69.74       74.44     13.02 o 
   5  -2  10        3.17        3.30      2.14 o 
   6  -2  10      175.88      170.76     39.83 o 
   7  -2  10      166.81      162.28     57.76 o 
   8  -2  10       37.56       15.15      7.64 o 
   9  -2  10       28.51       59.38     21.78 o 
 -11  -1  10       37.54       27.18     17.16 o 
 -10  -1  10       52.15       43.80     20.07 o 
  -9  -1  10       10.39        7.87      8.49 o 
  -8  -1  10       30.85       51.18     16.45 o 
  -7  -1  10       17.40       15.63     10.65 o 
  -6  -1  10        9.61        5.61      5.52 o 
  -5  -1  10        7.06       17.92      3.18 o 
  -4  -1  10      120.99      118.90      9.78 o 
  -3  -1  10      211.67      169.94      5.36 o 
  -2  -1  10      629.56      640.11     12.72 o 
  -1  -1  10        0.34        1.59      1.63 o 
   0  -1  10      494.55      496.47     12.00 o 
   1  -1  10       42.45       51.90     10.00 o 
   2  -1  10      371.48      356.32     18.63 o 
   3  -1  10        0.51        1.23      2.66 o 
   4  -1  10       83.07       80.09     16.44 o 
   5  -1  10        0.63        1.85      2.12 o 
   6  -1  10       13.66        8.10      6.85 o 
   7  -1  10        0.26        7.33      7.28 o 
   8  -1  10       24.89       26.89     18.17 o 
   9  -1  10        7.30       33.84     17.96 o 
 -11   0  10       26.48       12.12      9.75 o 
 -10   0  10       40.41       50.49     16.29 o 
  -9   0  10        1.41        3.01      5.70 o 
  -8   0  10      123.87      156.27     34.60 o 
  -7   0  10        0.20        2.44      7.54 o 
  -6   0  10      736.60      750.20     39.37 o 
  -5   0  10      143.28      155.86     30.20 o 
  -4   0  10      512.49      599.89     27.02 o 
  -3   0  10      596.00      597.67     31.48 o 
  -2   0  10       64.18       54.34      5.84 o 
  -1   0  10       75.56       74.07      9.17 o 
   0   0  10       60.94       74.18     11.47 o 
   1   0  10      260.69      268.13     17.72 o 
   2   0  10        4.07        7.69      3.65 o 
   3   0  10      570.00      611.70     29.68 o 
   4   0  10      356.52      413.96     13.90 o 
   5   0  10      374.11      388.81     32.65 o 
   6   0  10        2.31       13.12      8.18 o 
   7   0  10        7.74       10.47      4.54 o 
   8   0  10      173.57      187.88     87.33 o 
   9   0  10       36.48       30.32     19.81 o 
 -11   1  10      106.07      109.70     28.70 o 
 -10   1  10        0.53        3.53      6.44 o 
  -9   1  10        0.18        8.68      7.10 o 
  -8   1  10      190.94      160.08     45.34 o 
  -7   1  10       26.68       40.75     11.32 o 
  -6   1  10       35.32       54.90     19.16 o 
  -5   1  10      425.13      533.31     64.35 o 
  -4   1  10      293.55      368.42     64.09 o 
  -3   1  10      893.10      896.49     63.11 o 
  -2   1  10        0.19       15.10      9.56 o 
  -1   1  10     2516.42     2545.15     49.43 o 
   0   1  10      114.25      135.55      8.48 o 
   1   1  10      759.58      779.47     20.75 o 
   2   1  10       69.18       60.38     11.47 o 
   3   1  10      386.99      378.31     15.24 o 
   4   1  10     1195.80     1227.47     28.68 o 
   5   1  10      207.42      260.10     55.17 o 
   6   1  10       10.58       12.81      7.17 o 
   7   1  10      141.75      153.95     41.73 o 
   8   1  10        5.06        4.43      7.91 o 
 -11   2  10        8.46        9.60     10.78 o 
 -10   2  10      179.72      170.76     46.87 o 
  -9   2  10       25.72       21.70      6.35 o 
  -8   2  10        3.39        8.18      5.27 o 
  -7   2  10      902.15      869.54     24.73 o 
  -6   2  10       18.04       31.72      8.46 o 
  -5   2  10       69.08       77.47     13.25 o 
  -4   2  10       75.13       94.96     18.84 o 
  -3   2  10        0.06        5.69      4.31 o 
  -2   2  10      139.58      154.85     15.26 o 
  -1   2  10      946.22      905.43     15.40 o 
   0   2  10        1.20        2.41      1.85 o 
   1   2  10      727.78      759.87     22.84 o 
   2   2  10        8.04        7.70      3.58 o 
   3   2  10      219.55      237.32     10.83 o 
   4   2  10       67.40       87.06     15.39 o 
   5   2  10       55.33       52.70     13.98 o 
   6   2  10        0.41       12.39      6.95 o 
   7   2  10        2.35       11.69     11.89 o 
   8   2  10        0.00        9.91      5.89 o 
 -10   3  10      292.12      295.45     23.90 o 
  -9   3  10       24.47       23.21      9.35 o 
  -8   3  10        0.78        4.45      3.43 o 
  -7   3  10        0.31        4.93      5.22 o 
  -6   3  10       33.62       44.22     10.68 o 
  -5   3  10      635.61      610.84     21.59 o 
  -4   3  10      476.15      487.85     34.48 o 
  -3   3  10       16.43       15.02      9.83 o 
  -2   3  10       19.31       15.30      3.91 o 
  -1   3  10       77.89       67.93     10.90 o 
   0   3  10        1.38        4.23      3.33 o 
   1   3  10        5.57        6.98      3.97 o 
   2   3  10       30.74       27.43      5.22 o 
   3   3  10       36.79       44.18     10.05 o 
   4   3  10      190.90      208.53     13.01 o 
   5   3  10       91.07      121.83     25.14 o 
   6   3  10      471.89      512.17     36.46 o 
   7   3  10        5.05       17.69      9.45 o 
 -10   4  10        1.54        8.03      7.61 o 
  -9   4  10       33.24       28.29     23.82 o 
  -8   4  10        6.59        5.74      5.23 o 
  -7   4  10       54.12       43.87     13.88 o 
  -6   4  10        0.03        1.17      4.13 o 
  -5   4  10       32.57       35.64     10.71 o 
  -4   4  10        0.51        2.15      4.84 o 
  -3   4  10      947.21      986.19     31.48 o 
  -2   4  10      758.65      731.73     17.89 o 
  -1   4  10       48.30       52.45     10.70 o 
   0   4  10       64.82       61.23     12.16 o 
   1   4  10      307.01      321.70     14.34 o 
   2   4  10       71.83       64.21     12.60 o 
   3   4  10        1.91        3.39      3.00 o 
   4   4  10       55.05       43.49     11.58 o 
   5   4  10       13.51       19.14     10.30 o 
   6   4  10      202.36      293.45    158.03 o 
   7   4  10       70.46      109.29     52.96 o 
  -9   5  10       46.50       44.50     29.40 o 
  -8   5  10       10.74        5.12      6.95 o 
  -7   5  10       84.07       77.80     35.87 o 
  -6   5  10      210.16      196.63     21.56 o 
  -5   5  10      127.40      117.07     32.51 o 
  -4   5  10      473.58      479.98     19.19 o 
  -3   5  10       15.00       16.59      6.25 o 
  -2   5  10       10.14        9.13      4.33 o 
  -1   5  10      399.21      418.71     12.54 o 
   0   5  10      139.23      136.51     20.20 o 
   1   5  10       14.94       14.56      5.45 o 
   2   5  10      590.67      632.65     19.76 o 
   3   5  10       21.46       19.88      5.57 o 
   4   5  10       92.15      107.92     20.78 o 
   5   5  10      217.05      306.27    116.59 o 
   6   5  10        0.09        3.95      9.49 o 
  -9   6  10        1.53       -2.27      6.82 o 
  -8   6  10       26.73       25.10     15.61 o 
  -7   6  10      270.36      290.54     24.63 o 
  -6   6  10      148.73      145.36     35.77 o 
  -5   6  10       90.96       89.36     24.70 o 
  -4   6  10      831.32      886.45     68.97 o 
  -3   6  10      115.15      119.44     34.95 o 
  -2   6  10      331.40      342.04     24.06 o 
  -1   6  10        6.89        6.20      4.83 o 
   0   6  10      104.78      116.87     11.55 o 
   1   6  10      164.51      157.46     13.25 o 
   2   6  10       27.12       30.24      8.48 o 
   3   6  10       26.02       24.11      5.95 o 
   4   6  10       46.57       57.15     25.47 o 
   5   6  10        9.26       11.33      6.85 o 
  -8   7  10        7.91       12.74      9.41 o 
  -7   7  10       18.34        8.34      7.17 o 
  -6   7  10        6.50        8.05      7.97 o 
  -5   7  10      260.85      240.24     88.22 o 
  -4   7  10       16.00       21.93     11.06 o 
  -3   7  10        6.69       14.30      7.51 o 
  -2   7  10       16.14       23.00     12.49 o 
  -1   7  10       27.00       12.58     20.41 o 
   0   7  10        2.65        7.13      3.69 o 
   1   7  10       32.55       20.06      7.24 o 
   2   7  10      130.80      119.60     28.73 o 
   3   7  10      193.80      214.42     62.83 o 
   4   7  10        1.57        8.27     11.12 o 
  -7   8  10        0.00        8.33     14.07 o 
  -6   8  10      171.84      151.69     75.81 o 
  -5   8  10      221.52      239.20     38.99 o 
  -4   8  10        9.40        8.84      9.18 o 
  -3   8  10        0.11        5.09      9.85 o 
  -2   8  10        5.07        6.44      5.29 o 
  -1   8  10        5.00        9.05      4.97 o 
   0   8  10       79.24       54.66     27.11 o 
   1   8  10        0.64        1.78      4.69 o 
   2   8  10        5.91        5.04      3.78 o 
   3   8  10      120.26      110.59     42.33 o 
  -4   9  10      135.86      107.39     73.96 o 
  -3   9  10       76.91       81.11     52.11 o 
  -2   9  10       79.44       55.84     36.71 o 
  -1   9  10       49.90       44.88     35.60 o 
   0   9  10        0.36        4.10      7.34 o 
  -3 -12  11      189.22      137.86     36.86 o 
  -2 -12  11       20.34       23.13      6.89 o 
  -1 -12  11      112.80       63.99     28.36 o 
   0 -12  11       81.54       70.62     24.64 o 
   1 -12  11      359.70      405.05     23.22 o 
   2 -12  11       13.28       10.76      6.39 o 
   3 -12  11      186.42      173.39     55.74 o 
   4 -12  11        0.29        5.92      6.37 o 
  -5 -11  11       12.30       17.50      6.40 o 
  -4 -11  11        0.74        2.87      5.34 o 
  -3 -11  11       28.72       26.65      9.64 o 
  -2 -11  11      108.97      102.42     18.58 o 
  -1 -11  11      493.17      497.78     22.50 o 
   0 -11  11       11.48       12.94      3.65 o 
   1 -11  11        0.15        8.55      4.44 o 
   2 -11  11       15.06       20.33      9.38 o 
   3 -11  11        5.98        7.63      6.31 o 
   4 -11  11        0.00        4.27      4.10 o 
   5 -11  11       41.58       35.67     18.12 o 
  -6 -10  11        8.64       12.44      7.45 o 
  -5 -10  11       29.03       23.59      7.66 o 
  -4 -10  11       13.80       17.70      6.25 o 
  -3 -10  11      131.50      103.53     25.53 o 
  -2 -10  11       44.16       26.25      6.93 o 
  -1 -10  11      391.91      413.86     29.32 o 
   0 -10  11        2.96        5.00      3.59 o 
   1 -10  11      558.92      555.86     19.42 o 
   2 -10  11        2.26        7.88      4.97 o 
   3 -10  11      119.92      119.03     29.19 o 
   4 -10  11        0.28        5.65      6.54 o 
   5 -10  11       91.27       78.93     32.96 o 
   6 -10  11        2.40       14.61     16.11 o 
  -7  -9  11      219.73      212.34     19.72 o 
  -6  -9  11       49.37       42.65     11.59 o 
  -5  -9  11      115.37      134.36     30.78 o 
  -4  -9  11      104.64       84.73     16.30 o 
  -3  -9  11       79.85       75.59     12.57 o 
  -2  -9  11      350.49      321.80     24.16 o 
  -1  -9  11        0.21        9.37      4.23 o 
   0  -9  11        0.06        5.07      3.84 o 
   1  -9  11       32.25       40.00      8.59 o 
   2  -9  11      199.22      172.45     24.18 o 
   3  -9  11       48.34       42.57     12.25 o 
   4  -9  11      587.52      492.97     19.75 o 
   5  -9  11        2.95       13.21      9.48 o 
   6  -9  11      196.36      204.27     64.10 o 
   7  -9  11       18.49       12.76      9.77 o 
  -8  -8  11       38.66       26.77      9.61 o 
  -7  -8  11        0.45        9.48      4.91 o 
  -6  -8  11        0.05        6.87      4.33 o 
  -5  -8  11        1.56        9.42      4.77 o 
  -4  -8  11      117.82      136.77     22.33 o 
  -3  -8  11      143.82      165.34     28.29 o 
  -2  -8  11     2188.72     2270.67     39.02 o 
  -1  -8  11       94.77       86.17     15.46 o 
   0  -8  11     1676.85     1771.11     95.27 o 
   1  -8  11      324.34      345.52     22.74 o 
   2  -8  11        5.26        7.29      5.44 o 
   3  -8  11        6.67        9.57      5.65 o 
   4  -8  11        1.78        6.03      3.09 o 
   5  -8  11      176.27      177.94     38.58 o 
   6  -8  11       68.43       88.21     22.15 o 
   7  -8  11       10.58       24.74     22.82 o 
   8  -8  11      180.07      171.06     74.49 o 
  -9  -7  11       16.37       17.86     14.01 o 
  -8  -7  11        4.19       14.00      6.28 o 
  -7  -7  11       13.37       21.07      5.43 o 
  -6  -7  11        0.11        4.80      4.61 o 
  -5  -7  11      370.46      416.67     27.84 o 
  -4  -7  11       10.11        6.53      4.12 o 
  -3  -7  11        1.46        0.82      4.98 o 
  -2  -7  11      328.74      382.60     50.72 o 
  -1  -7  11       71.76       60.40     11.94 o 
   0  -7  11     1038.81     1027.63     32.16 o 
   1  -7  11       40.12       29.75      9.37 o 
   2  -7  11        0.63       11.45      4.63 o 
   3  -7  11        0.92       10.72      4.31 o 
   4  -7  11        7.22        7.01      2.87 o 
   5  -7  11       18.05       27.77      9.24 o 
   6  -7  11       45.20       45.72     12.50 o 
   7  -7  11        0.44        4.44      7.67 o 
   8  -7  11        2.91        5.52     10.87 o 
  -9  -6  11        1.41       10.82     10.86 o 
  -8  -6  11      169.36      165.46     24.69 o 
  -7  -6  11      193.61      183.76     15.23 o 
  -6  -6  11      226.43      190.28     34.75 o 
  -5  -6  11        0.29        2.70      3.60 o 
  -4  -6  11      601.00      626.11     21.50 o 
  -3  -6  11       16.67       24.96      7.53 o 
  -2  -6  11      932.61     1011.26     41.92 o 
  -1  -6  11      336.56      327.52     15.35 o 
   0  -6  11        0.14        5.63      6.39 o 
   1  -6  11       14.00       15.13      5.23 o 
   2  -6  11        0.91        3.18      3.97 o 
   3  -6  11      154.04      150.64     21.05 o 
   4  -6  11        1.11        9.87      5.45 o 
   5  -6  11      166.86      171.63     35.15 o 
   6  -6  11       21.74       22.92      9.24 o 
   7  -6  11      256.64      224.93     57.34 o 
   8  -6  11       14.43       16.97      8.67 o 
 -10  -5  11      481.83      569.46     96.21 o 
  -9  -5  11       10.47       12.55     11.97 o 
  -8  -5  11      286.54      285.00     19.24 o 
  -7  -5  11       25.76       25.84      8.87 o 
  -6  -5  11      141.86      148.88     29.86 o 
  -5  -5  11        3.09        7.32      5.08 o 
  -4  -5  11       52.15       36.28      7.80 o 
  -3  -5  11      425.65      419.49     20.76 o 
  -2  -5  11        2.15       10.39      4.35 o 
  -1  -5  11       19.78       17.51      5.93 o 
   0  -5  11      737.56      728.35     22.25 o 
   1  -5  11      182.90      172.34     25.99 o 
   2  -5  11       23.37       22.27      6.09 o 
   3  -5  11       20.89       25.08      6.07 o 
   4  -5  11      224.01      231.57     35.36 o 
   5  -5  11      112.96       94.33     27.32 o 
   6  -5  11        0.29       18.56      6.97 o 
   7  -5  11      215.69      183.97     57.63 o 
   8  -5  11        3.07        2.16      5.17 o 
   9  -5  11      111.51       68.18     64.43 o 
 -10  -4  11      166.63      130.89     41.16 o 
  -9  -4  11      134.68      166.87     44.45 o 
  -8  -4  11      151.39      182.60     43.37 o 
  -7  -4  11      110.00      129.04     11.09 o 
  -6  -4  11       82.25       70.24     14.36 o 
  -5  -4  11       22.68       20.87      6.38 o 
  -4  -4  11      333.85      305.58     23.59 o 
  -3  -4  11      326.70      323.69     23.95 o 
  -2  -4  11      133.40      159.78     21.77 o 
  -1  -4  11      290.52      289.72     28.15 o 
   0  -4  11      574.14      596.97     35.25 o 
   1  -4  11        2.10        4.30      5.96 o 
   2  -4  11     1036.40     1017.22     43.51 o 
   3  -4  11        0.58        5.74      5.21 o 
   4  -4  11       45.93       41.41      9.16 o 
   5  -4  11      408.58      438.54     77.55 o 
   6  -4  11      773.63      745.81     30.79 o 
   7  -4  11        1.23       11.12      6.28 o 
   8  -4  11      101.09       70.19     28.63 o 
   9  -4  11        0.12       16.67     11.90 o 
 -10  -3  11       56.63       49.62     21.25 o 
  -9  -3  11       33.27       33.14     10.90 o 
  -8  -3  11       20.16       32.63     13.74 o 
  -7  -3  11      130.25      169.37     39.09 o 
  -6  -3  11       20.60       12.41      4.49 o 
  -5  -3  11      270.66      251.42     12.09 o 
  -4  -3  11      230.26      233.43      7.92 o 
  -3  -3  11     1123.89     1244.19     49.21 o 
  -2  -3  11      621.74      580.27     12.66 o 
  -1  -3  11       63.87       48.76     11.26 o 
   0  -3  11       90.29       93.34     14.78 o 
   1  -3  11       99.76      110.19     19.10 o 
   2  -3  11       79.15       85.69     17.08 o 
   3  -3  11      880.71      889.42     34.50 o 
   4  -3  11       48.23       44.03     10.57 o 
   5  -3  11        3.36        6.82      7.36 o 
   6  -3  11      106.61      117.03     32.96 o 
   7  -3  11       31.90       32.69     15.01 o 
   8  -3  11       10.06        9.63      7.67 o 
   9  -3  11      227.31      294.06     96.97 o 
 -10  -2  11        0.99       13.49      5.67 o 
  -9  -2  11      420.32      493.34     76.51 o 
  -8  -2  11        1.29       13.03      8.03 o 
  -7  -2  11      167.15      155.44     30.18 o 
  -6  -2  11      168.26      148.70     30.74 o 
  -5  -2  11       54.83       64.25      9.51 o 
  -4  -2  11      189.51      200.02      6.41 o 
  -3  -2  11      176.50      186.75     11.20 o 
  -2  -2  11       98.22      134.25     12.25 o 
  -1  -2  11      250.57      279.53     10.79 o 
   0  -2  11      924.03      909.13     24.66 o 
   1  -2  11      228.10      238.32     35.98 o 
   2  -2  11      882.01      854.63     24.11 o 
   3  -2  11      887.13      829.22     32.87 o 
   4  -2  11      452.73      482.67     12.78 o 
   5  -2  11        7.62       10.23      8.59 o 
   6  -2  11      114.22      109.94     38.87 o 
   7  -2  11      310.44      281.99     65.33 o 
   8  -2  11       39.00       26.43     12.69 o 
   9  -2  11       19.81       26.14     15.48 o 
 -10  -1  11       61.96       71.76     15.19 o 
  -9  -1  11      224.15      239.49     63.00 o 
  -8  -1  11       85.66       76.42     18.63 o 
  -7  -1  11      145.16      166.53     34.96 o 
  -6  -1  11      130.87      135.71     23.62 o 
  -5  -1  11      106.93      158.35     31.84 o 
  -4  -1  11      822.17      832.67     31.15 o 
  -3  -1  11       61.44       81.91     10.37 o 
  -2  -1  11      434.15      407.50     19.57 o 
  -1  -1  11      398.06      364.63      9.77 o 
   0  -1  11       40.52       40.75      7.47 o 
   1  -1  11        0.25        8.24      4.59 o 
   2  -1  11      578.84      598.20     19.17 o 
   3  -1  11       33.20       30.05      7.12 o 
   4  -1  11      712.73      738.52     24.58 o 
   5  -1  11       11.79       14.86      6.46 o 
   6  -1  11       83.39       83.97     25.35 o 
   7  -1  11       43.16       46.16     11.64 o 
   8  -1  11       85.82       83.72     34.69 o 
 -10   0  11       16.11       17.89      8.27 o 
  -9   0  11        5.63       11.58     10.03 o 
  -8   0  11       89.11       74.41     16.13 o 
  -7   0  11        4.36        7.33      7.84 o 
  -6   0  11      180.64      178.23     42.65 o 
  -5   0  11       15.92       17.48     10.20 o 
  -4   0  11      799.64      840.18     76.54 o 
  -3   0  11       98.05      113.28     25.13 o 
  -2   0  11     1741.69     1801.97     30.77 o 
  -1   0  11      252.68      262.73      7.28 o 
   0   0  11      153.26      137.24     10.14 o 
   1   0  11      114.77      122.14     21.07 o 
   2   0  11       23.58       15.31      7.67 o 
   3   0  11      277.88      303.52     11.23 o 
   4   0  11       24.16       19.36      5.22 o 
   5   0  11        0.29        4.77      9.58 o 
   6   0  11        1.77       10.44      7.67 o 
   7   0  11       56.52       51.40     15.48 o 
   8   0  11      235.09      269.28    169.66 o 
 -10   1  11       65.93       78.23     43.09 o 
  -9   1  11       41.37       32.95     13.78 o 
  -8   1  11       84.16       79.72     18.40 o 
  -7   1  11      135.80       93.24     28.36 o 
  -6   1  11      416.96      462.90     39.29 o 
  -5   1  11      425.11      424.71     78.40 o 
  -4   1  11       12.50       20.09      8.18 o 
  -3   1  11      331.65      323.59     32.02 o 
  -2   1  11      685.79      709.84     30.30 o 
  -1   1  11      224.39      260.52      6.54 o 
   0   1  11      813.00      808.57     14.51 o 
   1   1  11      166.21      156.75      8.73 o 
   2   1  11       25.19       27.47      5.83 o 
   3   1  11       61.70       64.79     11.27 o 
   4   1  11      425.78      436.14     15.64 o 
   5   1  11        8.88        7.03      6.16 o 
   6   1  11       48.23       23.05     11.08 o 
   7   1  11        7.92       16.40      7.55 o 
   8   1  11       35.60       35.39     21.44 o 
 -10   2  11      184.68      141.71     44.84 o 
  -9   2  11       62.63       80.48     15.52 o 
  -8   2  11       90.18       68.01     15.71 o 
  -7   2  11      134.60      142.28     29.15 o 
  -6   2  11       37.34       32.33      7.73 o 
  -5   2  11      140.89      118.27     22.29 o 
  -4   2  11      555.20      543.69     24.83 o 
  -3   2  11      727.10      728.35     32.72 o 
  -2   2  11      216.54      192.00     18.48 o 
  -1   2  11      629.02      649.49     23.13 o 
   0   2  11      250.01      237.25      9.70 o 
   1   2  11       42.80       40.74      7.77 o 
   2   2  11       10.07        8.38      4.34 o 
   3   2  11      229.38      242.20     11.34 o 
   4   2  11      151.08      168.31     17.80 o 
   5   2  11       40.38       49.44     15.89 o 
   6   2  11       27.24       33.72     12.39 o 
   7   2  11       22.54       29.92     14.39 o 
 -10   3  11       96.27       92.42     44.37 o 
  -9   3  11        1.84        5.67      3.69 o 
  -8   3  11       56.14       40.92     17.52 o 
  -7   3  11       19.10       18.46      7.38 o 
  -6   3  11        3.10        2.38      5.54 o 
  -5   3  11      183.25      160.30     38.26 o 
  -4   3  11      114.60      119.34     25.14 o 
  -3   3  11      208.41      236.66     46.47 o 
  -2   3  11      111.38      133.29     21.41 o 
  -1   3  11       90.68       87.68      6.35 o 
   0   3  11      181.62      168.60     10.32 o 
   1   3  11      127.78      152.26     11.19 o 
   2   3  11      129.79      116.70     21.58 o 
   3   3  11        5.59       10.30      5.35 o 
   4   3  11        6.66       14.24      4.08 o 
   5   3  11        1.56        7.55      8.58 o 
   6   3  11       73.74       90.27     21.93 o 
   7   3  11        1.25        6.07      9.58 o 
  -9   4  11        6.59        3.60      5.83 o 
  -8   4  11        0.05        3.57      5.87 o 
  -7   4  11       19.39       16.64     12.44 o 
  -6   4  11      166.61      177.20     36.82 o 
  -5   4  11      179.89      208.25     49.12 o 
  -4   4  11       18.54       14.81      4.30 o 
  -3   4  11       84.70       66.07     14.69 o 
  -2   4  11      454.41      446.13     18.36 o 
  -1   4  11       40.38       58.10      8.76 o 
   0   4  11       15.28       13.78      3.61 o 
   1   4  11      189.43      175.03     15.32 o 
   2   4  11       16.87       14.29      3.89 o 
   3   4  11       17.79       13.17      4.11 o 
   4   4  11       10.15        8.28      3.61 o 
   5   4  11      353.50      383.09     54.95 o 
   6   4  11       10.87       18.75     37.37 o 
  -9   5  11       19.63        7.36      6.69 o 
  -8   5  11        0.06       -0.49      7.09 o 
  -7   5  11       11.50        5.31      6.51 o 
  -6   5  11       19.55        9.22      5.75 o 
  -5   5  11      334.52      356.44     18.29 o 
  -4   5  11       31.77       40.94     13.44 o 
  -3   5  11        4.98        4.91      4.18 o 
  -2   5  11       76.18       72.75     17.57 o 
  -1   5  11       35.11       39.29     12.91 o 
   0   5  11      159.45      158.61     11.62 o 
   1   5  11        1.05        3.16      2.88 o 
   2   5  11      163.46      157.68     27.78 o 
   3   5  11        8.21       11.55      4.88 o 
   4   5  11      170.99      192.55     23.90 o 
   5   5  11       81.31       90.36     51.03 o 
  -8   6  11        0.08        2.15      4.13 o 
  -7   6  11       50.51       59.01     19.85 o 
  -6   6  11       73.96       61.97     18.13 o 
  -5   6  11        0.15        4.59      5.96 o 
  -4   6  11        3.07        4.94      5.43 o 
  -3   6  11       84.66       86.07     25.57 o 
  -2   6  11        3.03        7.36      4.18 o 
  -1   6  11       45.15       30.04      9.76 o 
   0   6  11       80.91       70.49     19.43 o 
   1   6  11       87.39       82.02     20.16 o 
   2   6  11        5.58        7.22      3.84 o 
   3   6  11       25.59       16.23      6.90 o 
   4   6  11       66.70       58.60     45.48 o 
  -7   7  11       18.06       15.87     12.30 o 
  -6   7  11      124.69      117.03     43.74 o 
  -5   7  11      370.77      399.27     60.81 o 
  -4   7  11       43.08       42.88     20.08 o 
  -3   7  11        0.89        2.68      5.29 o 
  -2   7  11       17.37       15.27      9.83 o 
  -1   7  11        1.42        3.74      6.88 o 
   0   7  11        0.03        5.22      4.59 o 
   1   7  11       22.40       15.76      9.41 o 
   2   7  11        0.77        6.60      5.26 o 
   3   7  11       13.39       25.60      8.16 o 
  -5   8  11       21.20       15.75     23.80 o 
  -4   8  11      261.11      304.04     27.12 o 
  -3   8  11        1.19        2.60      7.34 o 
  -2   8  11      106.46       77.16     61.18 o 
  -1   8  11       19.17       23.78     18.24 o 
   0   8  11      153.06      168.37     39.64 o 
   1   8  11       10.03       15.03      8.84 o 
  -2 -12  12       63.94       51.48     21.08 o 
  -1 -12  12        7.96       16.57      6.53 o 
   0 -12  12       12.60        7.41      6.83 o 
   1 -12  12       38.72       22.88     13.81 o 
   2 -12  12       42.11       60.04     21.50 o 
  -4 -11  12       45.03       28.18     11.76 o 
  -3 -11  12       17.26       25.14     10.49 o 
  -2 -11  12       33.36       27.30      9.54 o 
  -1 -11  12       12.95        7.29      6.20 o 
   0 -11  12       54.59       42.11     15.86 o 
   1 -11  12      122.58      113.74     26.34 o 
   2 -11  12       31.32       21.54      9.37 o 
   3 -11  12       91.24       91.62     27.55 o 
   4 -11  12        4.22        8.09      5.79 o 
  -6 -10  12       63.30       58.02     18.45 o 
  -5 -10  12       20.21       21.88      9.80 o 
  -4 -10  12        0.07        5.61      4.23 o 
  -3 -10  12       59.14       52.93     14.61 o 
  -2 -10  12      126.06      120.83     23.00 o 
  -1 -10  12        6.92        7.29      5.45 o 
   0 -10  12        2.72        3.09      3.29 o 
   1 -10  12       34.02       26.17      8.16 o 
   2 -10  12        7.82        6.60      4.96 o 
   3 -10  12      186.39      179.62     26.54 o 
   4 -10  12        9.82       10.21      6.47 o 
   5 -10  12      441.72      401.37    121.44 o 
   6 -10  12       30.07       42.86     20.74 o 
  -7  -9  12        6.81        5.72      6.44 o 
  -6  -9  12       30.32       19.44      6.88 o 
  -5  -9  12       72.42       90.05     18.06 o 
  -4  -9  12      147.92      163.95     32.76 o 
  -3  -9  12      182.08      188.65     38.38 o 
  -2  -9  12      113.46      138.74     28.52 o 
  -1  -9  12      555.59      578.75     22.99 o 
   0  -9  12        3.98        8.67      4.28 o 
   1  -9  12       35.09       32.86      8.32 o 
   2  -9  12       20.19       22.06      7.35 o 
   3  -9  12       29.77       29.90      9.87 o 
   4  -9  12      119.57       98.29     24.46 o 
   5  -9  12      260.78      294.63     79.14 o 
   6  -9  12        1.63        6.20      9.57 o 
  -7  -8  12       53.66       58.23     20.23 o 
  -6  -8  12        0.00        2.56      3.99 o 
  -5  -8  12      112.69      121.45     27.54 o 
  -4  -8  12       34.17       22.31      6.18 o 
  -3  -8  12        4.87        7.76      4.65 o 
  -2  -8  12       81.15       53.52     12.34 o 
  -1  -8  12      396.53      353.94     22.63 o 
   0  -8  12       88.98       92.05     15.64 o 
   1  -8  12       93.11      100.19     14.21 o 
   2  -8  12       20.46       22.17      6.96 o 
   3  -8  12       10.29        7.28      5.63 o 
   4  -8  12        2.60        4.18      5.06 o 
   5  -8  12      126.82      135.39     33.18 o 
   6  -8  12       10.65        8.85      9.50 o 
   7  -8  12      152.51      173.48     89.91 o 
  -8  -7  12      125.31       79.92     35.21 o 
  -7  -7  12       75.71       56.30     16.71 o 
  -6  -7  12       19.75       19.14      6.27 o 
  -5  -7  12       52.58       70.80     13.08 o 
  -4  -7  12       29.47       32.02      8.49 o 
  -3  -7  12      105.26       96.27     13.65 o 
  -2  -7  12      399.98      410.75     25.64 o 
  -1  -7  12     1092.02     1105.84     67.94 o 
   0  -7  12      156.79      145.39     18.54 o 
   1  -7  12       15.77       14.55      6.27 o 
   2  -7  12       59.17       79.66     16.03 o 
   3  -7  12       23.09       27.23      6.96 o 
   4  -7  12        6.40       10.39      5.10 o 
   5  -7  12      235.87      191.81     49.98 o 
   6  -7  12      190.15      160.67     52.57 o 
   7  -7  12      138.01      110.52     32.64 o 
  -9  -6  12        1.07        8.44      6.44 o 
  -8  -6  12       19.41       22.03     16.38 o 
  -7  -6  12        0.58        3.62      4.66 o 
  -6  -6  12       10.97       15.22      6.48 o 
  -5  -6  12      178.86      175.59     14.06 o 
  -4  -6  12        1.69        6.97      6.08 o 
  -3  -6  12      605.03      589.55     20.90 o 
  -2  -6  12     1279.16     1241.36     34.76 o 
  -1  -6  12      587.11      598.59     23.35 o 
   0  -6  12      745.24      771.68     28.95 o 
   1  -6  12      107.43      103.44     18.31 o 
   2  -6  12      237.08      228.48     41.97 o 
   3  -6  12      196.42      184.45     31.30 o 
   4  -6  12      194.95      166.51     35.40 o 
   5  -6  12       76.60       57.62     17.74 o 
   6  -6  12        2.30        5.44      7.52 o 
   7  -6  12        4.13        9.42      5.61 o 
   8  -6  12        0.56       11.09      6.70 o 
  -9  -5  12      223.10      193.46     64.66 o 
  -8  -5  12      112.34      140.00     27.71 o 
  -7  -5  12       15.86       26.98     10.50 o 
  -6  -5  12      145.75      130.25     26.67 o 
  -5  -5  12      137.94      152.17     12.30 o 
  -4  -5  12      157.17      157.14     29.03 o 
  -3  -5  12      284.03      290.46     16.45 o 
  -2  -5  12       12.76       21.39      6.60 o 
  -1  -5  12       13.10       12.84      6.16 o 
   0  -5  12        1.47        9.20      4.16 o 
   1  -5  12     1498.30     1593.18     41.84 o 
   2  -5  12     1013.26     1098.80     32.41 o 
   3  -5  12      137.22      166.87     24.72 o 
   4  -5  12       87.65       87.81     21.44 o 
   5  -5  12        0.99        4.34     10.60 o 
   6  -5  12       64.05       76.89     20.38 o 
   7  -5  12        7.08       11.86      9.19 o 
   8  -5  12       87.37       62.85     26.52 o 
 -10  -4  12      107.98       88.48     62.75 o 
  -9  -4  12        1.38        6.19      5.99 o 
  -8  -4  12        0.18        4.82      6.03 o 
  -7  -4  12      138.22      132.36     31.51 o 
  -6  -4  12       37.70       31.97     10.58 o 
  -5  -4  12       42.75       46.21     15.63 o 
  -4  -4  12        8.95        8.68      5.42 o 
  -3  -4  12        8.11       14.79      6.77 o 
  -2  -4  12      258.90      253.56     13.87 o 
  -1  -4  12      767.64      837.12     49.04 o 
   0  -4  12      602.88      658.41     29.86 o 
   1  -4  12       19.66       24.07      6.80 o 
   2  -4  12      460.09      463.25     25.41 o 
   3  -4  12      201.86      213.82     31.36 o 
   4  -4  12       55.49       42.53     11.53 o 
   5  -4  12       74.06       75.59     26.59 o 
   6  -4  12      597.98      619.59     29.71 o 
   7  -4  12       55.44       64.46     21.24 o 
   8  -4  12       17.62        9.43      6.67 o 
 -10  -3  12      508.12      604.43     91.79 o 
  -9  -3  12        0.01       11.10      8.63 o 
  -8  -3  12      339.03      326.05     68.25 o 
  -7  -3  12      102.28      115.20     30.30 o 
  -6  -3  12      155.09      147.51     32.30 o 
  -5  -3  12      244.71      215.89     10.63 o 
  -4  -3  12      388.53      408.13     13.64 o 
  -3  -3  12       45.66       28.00      7.28 o 
  -2  -3  12      145.56      140.05      8.19 o 
  -1  -3  12      132.92      104.80     19.67 o 
   0  -3  12      300.04      290.49     21.51 o 
   1  -3  12       62.85       63.42     11.47 o 
   2  -3  12      121.15      122.82     18.92 o 
   3  -3  12       13.13       16.39      5.74 o 
   4  -3  12       19.72       13.27      5.01 o 
   5  -3  12       46.56       52.08     18.14 o 
   6  -3  12       17.99       17.37     11.85 o 
   7  -3  12      151.59      113.16     45.35 o 
   8  -3  12       44.35       22.22      9.58 o 
 -10  -2  12        9.45        4.57      8.04 o 
  -9  -2  12        0.83       12.72      8.69 o 
  -8  -2  12      326.97      356.33     58.14 o 
  -7  -2  12       33.64       29.95      8.95 o 
  -6  -2  12      157.31      172.16     32.17 o 
  -5  -2  12       71.09       66.70     18.44 o 
  -4  -2  12      756.96      769.45     49.31 o 
  -3  -2  12       25.64       14.13      4.71 o 
  -2  -2  12       30.12       45.66      7.82 o 
  -1  -2  12      116.15      109.05     12.58 o 
   0  -2  12       91.73       93.71     19.56 o 
   1  -2  12      304.93      302.70     39.57 o 
   2  -2  12      119.22      111.97     25.12 o 
   3  -2  12      185.04      157.04     27.50 o 
   4  -2  12       13.32       11.36      3.40 o 
   5  -2  12      154.58      155.83     52.79 o 
   6  -2  12       40.06       43.41     19.24 o 
   7  -2  12       23.39       41.19     18.95 o 
   8  -2  12       14.61        7.71      6.12 o 
 -10  -1  12       28.67       25.25     15.37 o 
  -9  -1  12       82.67       83.60     32.21 o 
  -8  -1  12       25.31       11.42      5.61 o 
  -7  -1  12       36.03       29.40     12.96 o 
  -6  -1  12      181.52      148.82     36.07 o 
  -5  -1  12        2.43        5.17      7.72 o 
  -4  -1  12       79.08       88.16     20.23 o 
  -3  -1  12       45.98       60.64     16.96 o 
  -2  -1  12        3.02        4.03      5.13 o 
  -1  -1  12      837.54      835.99     19.58 o 
   0  -1  12       39.90       30.98      6.92 o 
   1  -1  12     1114.36     1091.22     41.16 o 
   2  -1  12      557.10      527.01     18.40 o 
   3  -1  12      154.51      132.84      9.13 o 
   4  -1  12      393.65      376.23     13.78 o 
   5  -1  12       15.62       16.14      8.68 o 
   6  -1  12        9.03       12.01      6.49 o 
   7  -1  12       25.50       34.89     15.16 o 
   8  -1  12        2.87       10.98     10.50 o 
 -10   0  12      116.06       85.57     55.51 o 
  -9   0  12       63.11       62.50     30.08 o 
  -8   0  12       10.14        5.78      5.28 o 
  -7   0  12       76.28       57.77     21.33 o 
  -6   0  12       71.02       54.00     18.75 o 
  -5   0  12        6.69       13.25      7.77 o 
  -4   0  12       19.09       17.01     12.77 o 
  -3   0  12       38.28       40.22      9.84 o 
  -2   0  12      321.73      352.58     11.54 o 
  -1   0  12      240.06      258.93     15.75 o 
   0   0  12        4.92        6.12      3.37 o 
   1   0  12     1037.82     1076.72     44.41 o 
   2   0  12      135.89      137.06     10.05 o 
   3   0  12      643.10      661.51     26.10 o 
   4   0  12       27.42       18.25      6.27 o 
   5   0  12       87.84       63.56     24.62 o 
   6   0  12       65.25       82.63     22.53 o 
   7   0  12        0.01        8.27      7.44 o 
 -10   1  12        7.79        6.10      5.82 o 
  -9   1  12       38.04       30.04     13.20 o 
  -8   1  12       28.42       30.62     10.43 o 
  -7   1  12        5.08       17.22      8.30 o 
  -6   1  12      109.66       92.79     20.46 o 
  -5   1  12       53.38       38.40     22.84 o 
  -4   1  12      479.13      505.68     42.51 o 
  -3   1  12     1163.45     1229.65     45.95 o 
  -2   1  12      396.32      384.23     35.41 o 
  -1   1  12        6.02        5.45      2.82 o 
   0   1  12       18.99       15.76      3.89 o 
   1   1  12      138.81      127.87     11.98 o 
   2   1  12      603.52      576.60     14.90 o 
   3   1  12       20.02       22.24      5.18 o 
   4   1  12        3.95        2.59      3.81 o 
   5   1  12        2.79       13.84      7.15 o 
   6   1  12      361.32      400.73     56.22 o 
   7   1  12       12.21       18.84      9.63 o 
 -10   2  12       53.44       27.03     15.07 o 
  -9   2  12        7.89        7.53      5.99 o 
  -8   2  12       36.60       24.03      6.49 o 
  -7   2  12      532.28      490.11     24.40 o 
  -6   2  12      176.45      144.67     35.08 o 
  -5   2  12      180.85      201.94     38.10 o 
  -4   2  12       23.29       27.27      7.84 o 
  -3   2  12      165.83      161.67     27.35 o 
  -2   2  12       22.69       13.84      4.63 o 
  -1   2  12        1.11        1.18      3.69 o 
   0   2  12      231.01      235.53      9.79 o 
   1   2  12       40.53       29.82      8.40 o 
   2   2  12       39.21       52.57      9.47 o 
   3   2  12       52.29       52.22     11.69 o 
   4   2  12        3.04        3.70      3.82 o 
   5   2  12      113.28       97.55     23.43 o 
   6   2  12       15.99       18.33      8.80 o 
   7   2  12       20.09       11.82     12.75 o 
  -9   3  12       63.12       49.96     24.00 o 
  -8   3  12       11.39        6.70      6.71 o 
  -7   3  12       10.60        7.88      7.81 o 
  -6   3  12       15.10        9.33      5.31 o 
  -5   3  12        7.73        7.85      5.22 o 
  -4   3  12       29.64       28.76     11.56 o 
  -3   3  12        9.65       16.60      6.68 o 
  -2   3  12       13.58        7.90      6.15 o 
  -1   3  12      116.27      115.49     22.80 o 
   0   3  12       59.39       41.34     10.49 o 
   1   3  12       33.30       38.51      8.02 o 
   2   3  12      123.01      119.30     26.20 o 
   3   3  12        0.38        3.14      2.16 o 
   4   3  12      302.44      388.52     24.32 o 
   5   3  12       54.97       48.51     17.55 o 
   6   3  12      130.99       99.25     35.17 o 
  -9   4  12        0.23        7.29      8.73 o 
  -8   4  12       16.05       11.02      6.60 o 
  -7   4  12        3.85        5.33      3.67 o 
  -6   4  12       32.40       39.67     11.24 o 
  -5   4  12        1.62        5.34      5.36 o 
  -4   4  12      181.84      192.86     40.03 o 
  -3   4  12      274.90      262.04     50.92 o 
  -2   4  12      321.23      324.97     20.72 o 
  -1   4  12        8.06        9.85      5.57 o 
   0   4  12        1.46       -1.11      7.09 o 
   1   4  12       58.69       51.98     12.17 o 
   2   4  12        1.69        4.58      2.92 o 
   3   4  12       97.26       70.59     20.74 o 
   4   4  12      180.21      222.72     32.64 o 
   5   4  12       76.94       72.18     25.82 o 
  -8   5  12        2.47        8.34      6.97 o 
  -7   5  12       26.40       25.40     17.22 o 
  -6   5  12       25.46       19.89      9.52 o 
  -5   5  12       12.65        9.43      5.24 o 
  -4   5  12      141.18      128.88     36.72 o 
  -3   5  12        2.28        4.70      3.91 o 
  -2   5  12      157.50      138.95     39.13 o 
  -1   5  12        1.82        1.09      5.33 o 
   0   5  12      116.50       87.72     31.18 o 
   1   5  12       98.30       86.54     23.40 o 
   2   5  12       33.53       45.57     10.98 o 
   3   5  12       31.80       27.92      7.73 o 
   4   5  12       91.39       71.60     24.72 o 
  -7   6  12        1.25        7.34      6.31 o 
  -6   6  12      118.45      123.72     61.21 o 
  -5   6  12        0.51        3.17      9.15 o 
  -4   6  12        0.29        9.40      5.70 o 
  -3   6  12      173.09      130.65     42.16 o 
  -2   6  12      139.18      145.50     38.19 o 
  -1   6  12        9.54        8.71      5.42 o 
   0   6  12       13.65       11.89      7.79 o 
   1   6  12       21.59       25.69     12.43 o 
   2   6  12        3.29        8.75      3.79 o 
   3   6  12       35.76       33.88     15.49 o 
  -6   7  12        9.91        9.16     11.69 o 
  -5   7  12        0.57        7.90     12.97 o 
  -4   7  12       47.76       41.99     28.96 o 
  -3   7  12      140.70      124.63     45.41 o 
  -2   7  12        4.98        2.37      4.60 o 
  -1   7  12      105.74       79.91     38.50 o 
   0   7  12       37.12       32.34     12.81 o 
   1   7  12       30.03       30.37     11.96 o 
  -3 -11  13       60.86       42.67     19.73 o 
  -2 -11  13        0.09        6.10      5.14 o 
  -1 -11  13       48.64       38.13     20.42 o 
   0 -11  13        2.27        6.34      4.33 o 
   1 -11  13        4.34        6.75      5.33 o 
   2 -11  13      142.50      130.51     41.95 o 
   3 -11  13        3.42        6.57      8.96 o 
  -5 -10  13        5.52        6.36      4.48 o 
  -4 -10  13        4.86        3.97      6.31 o 
  -3 -10  13        0.73        3.04      4.06 o 
  -2 -10  13       25.32       24.84     10.46 o 
  -1 -10  13       40.47       34.30     10.95 o 
   0 -10  13      134.08      121.43     28.99 o 
   1 -10  13        0.24        4.19      3.77 o 
   2 -10  13       30.66       22.97      7.89 o 
   3 -10  13        3.31       10.10      5.67 o 
   4 -10  13       32.24       30.42     20.76 o 
   5 -10  13        5.41       -8.55     11.39 o 
  -6  -9  13      191.72      228.17     27.86 o 
  -5  -9  13       17.70       20.68      8.54 o 
  -4  -9  13       75.39       66.64     19.89 o 
  -3  -9  13        7.14        6.44      6.28 o 
  -2  -9  13        5.47        9.71      5.42 o 
  -1  -9  13       49.96       39.59     12.07 o 
   0  -9  13       48.56       43.05     12.66 o 
   1  -9  13      150.11      149.29     27.35 o 
   2  -9  13       54.80       63.88     12.75 o 
   3  -9  13       65.52       47.47     15.52 o 
   4  -9  13      162.92      131.80     53.32 o 
   5  -9  13       64.79       61.94     30.10 o 
   6  -9  13      144.67      112.54     67.21 o 
  -7  -8  13       26.48       36.82     10.53 o 
  -6  -8  13      190.67      204.60     25.43 o 
  -5  -8  13        6.75       13.84      7.26 o 
  -4  -8  13      312.42      303.93     22.54 o 
  -3  -8  13       24.95       19.48      6.28 o 
  -2  -8  13      554.00      550.09     36.90 o 
  -1  -8  13        2.12        5.25      6.04 o 
   0  -8  13       16.60       20.86      6.48 o 
   1  -8  13       36.96       22.76      5.74 o 
   2  -8  13        4.72       11.89      5.57 o 
   3  -8  13       56.61       68.10     18.38 o 
   4  -8  13        2.99       10.68      7.82 o 
   5  -8  13       30.06       29.47     13.27 o 
   6  -8  13       11.86        7.54      6.18 o 
  -8  -7  13      415.14      473.11     68.87 o 
  -7  -7  13      373.29      401.43     62.38 o 
  -6  -7  13        6.98       12.38      7.19 o 
  -5  -7  13        5.97        6.90      5.56 o 
  -4  -7  13        0.06        5.51      4.72 o 
  -3  -7  13      119.26       92.64     19.70 o 
  -2  -7  13      124.14      104.67     19.36 o 
  -1  -7  13      410.67      417.06     24.91 o 
   0  -7  13      163.18      133.17     23.65 o 
   1  -7  13      442.31      459.64     30.29 o 
   2  -7  13        8.67       11.91      5.19 o 
   3  -7  13        0.03        7.33      4.99 o 
   4  -7  13        0.59        7.23      4.25 o 
   5  -7  13       23.03       23.76      9.30 o 
   6  -7  13       63.58       60.93     19.16 o 
   7  -7  13        9.82        9.53      8.65 o 
  -8  -6  13       42.09       60.32     25.72 o 
  -7  -6  13       14.16       15.71     10.00 o 
  -6  -6  13      226.50      179.56     55.41 o 
  -5  -6  13        1.27        5.05      6.79 o 
  -4  -6  13       18.69       23.49      7.37 o 
  -3  -6  13      185.75      147.05     24.61 o 
  -2  -6  13        0.89        8.01      7.87 o 
  -1  -6  13       64.59       51.01     10.95 o 
   0  -6  13        0.58       12.90      5.99 o 
   1  -6  13       33.02       27.57      6.92 o 
   2  -6  13      174.55      181.64     39.15 o 
   3  -6  13       42.57       52.62      9.46 o 
   4  -6  13       17.10       17.71      5.70 o 
   5  -6  13       84.26       73.34     22.38 o 
   6  -6  13        1.94        7.01      6.94 o 
   7  -6  13      132.93       99.95     42.14 o 
  -9  -5  13      329.50      258.63     92.22 o 
  -8  -5  13        0.17       14.84     12.91 o 
  -7  -5  13       15.81       30.84     11.50 o 
  -6  -5  13      147.35      151.32     34.91 o 
  -5  -5  13        9.57        7.61      6.48 o 
  -4  -5  13       69.40       65.55     13.69 o 
  -3  -5  13        2.91        7.73      6.35 o 
  -2  -5  13      105.09       77.22     13.10 o 
  -1  -5  13     1039.43     1142.61     29.93 o 
   0  -5  13      607.48      659.68     23.02 o 
   1  -5  13        0.03        6.65      4.85 o 
   2  -5  13      915.17      962.29     29.61 o 
   3  -5  13      276.30      218.94     43.63 o 
   4  -5  13       18.47       15.89     12.28 o 
   5  -5  13        9.99       16.78     11.31 o 
   6  -5  13        0.11        9.18      6.59 o 
   7  -5  13        2.88        4.25      7.35 o 
  -9  -4  13      382.49      506.27     86.94 o 
  -8  -4  13        8.26        7.56      6.85 o 
  -7  -4  13       53.59       69.72     22.35 o 
  -6  -4  13      126.07      105.33     36.15 o 
  -5  -4  13       53.11       81.58     18.42 o 
  -4  -4  13      763.69      823.50     36.31 o 
  -3  -4  13      437.56      423.80     15.68 o 
  -2  -4  13      888.73      949.71     29.89 o 
  -1  -4  13      635.91      687.56     24.60 o 
   0  -4  13      545.56      610.19     23.25 o 
   1  -4  13      793.71      888.06     23.75 o 
   2  -4  13      218.71      178.13     29.70 o 
   3  -4  13      496.21      498.34     28.93 o 
   4  -4  13      607.88      618.76     45.85 o 
   5  -4  13       10.06       12.51      5.66 o 
   6  -4  13       31.41       29.62     21.04 o 
   7  -4  13       66.07       53.41     24.07 o 
  -9  -3  13      103.37       85.73     30.68 o 
  -8  -3  13        8.35        6.15      7.60 o 
  -7  -3  13       91.96       80.90     21.72 o 
  -6  -3  13        3.91        5.92      6.37 o 
  -5  -3  13       11.54        7.65      8.00 o 
  -4  -3  13      187.14      170.45     39.27 o 
  -3  -3  13      178.09      136.73     20.39 o 
  -2  -3  13      288.79      321.59     21.20 o 
  -1  -3  13        2.49        9.47      5.00 o 
   0  -3  13       38.72       27.70      5.91 o 
   1  -3  13      239.56      270.02     31.23 o 
   2  -3  13      289.47      262.84     44.59 o 
   3  -3  13       30.54       28.79      9.86 o 
   4  -3  13       96.72      100.32     21.95 o 
   5  -3  13        0.06       10.36      6.83 o 
   6  -3  13      141.65      111.54     45.63 o 
   7  -3  13        8.05       13.36      7.16 o 
  -9  -2  13        5.52       10.35      9.21 o 
  -8  -2  13      420.74      418.52    106.16 o 
  -7  -2  13       28.86       39.58     16.60 o 
  -6  -2  13       21.58       22.47      5.52 o 
  -5  -2  13        0.88        9.39      6.78 o 
  -4  -2  13      274.22      282.35     53.52 o 
  -3  -2  13      248.92      259.17     53.65 o 
  -2  -2  13     1475.00     1567.25     36.76 o 
  -1  -2  13      804.73      839.63     33.77 o 
   0  -2  13      894.75      991.97     34.12 o 
   1  -2  13      193.04      216.68     36.06 o 
   2  -2  13       83.76       73.53     19.74 o 
   3  -2  13      105.75      117.58     15.36 o 
   4  -2  13       46.60       46.68     14.25 o 
   5  -2  13       33.27       37.19     11.41 o 
   6  -2  13       52.40       61.40     23.01 o 
   7  -2  13       53.04       35.74     19.45 o 
  -9  -1  13        0.24        5.42      5.02 o 
  -8  -1  13      174.77      143.23     55.88 o 
  -7  -1  13       24.60       14.42     16.76 o 
  -6  -1  13      270.19      226.53     52.84 o 
  -5  -1  13       10.80        9.74      8.05 o 
  -4  -1  13      300.69      278.20     58.11 o 
  -3  -1  13      355.41      312.41     70.35 o 
  -2  -1  13       17.22       11.16      5.19 o 
  -1  -1  13       35.12       37.84     15.86 o 
   0  -1  13      408.03      414.71     19.36 o 
   1  -1  13      146.82      142.55     12.52 o 
   2  -1  13      127.75      122.55     17.43 o 
   3  -1  13       38.91       31.17      7.33 o 
   4  -1  13        0.02        7.58      6.91 o 
   5  -1  13       49.47       47.02     15.13 o 
   6  -1  13       17.85       16.09      8.65 o 
   7  -1  13       66.30       47.49     18.48 o 
  -9   0  13        0.60        4.08      5.82 o 
  -8   0  13      109.98       93.10     32.93 o 
  -7   0  13       72.10       59.02     15.55 o 
  -6   0  13      124.53       99.13     23.23 o 
  -5   0  13       32.64       33.01     10.43 o 
  -4   0  13      176.14      189.10     48.81 o 
  -3   0  13       35.72       37.68     13.56 o 
  -2   0  13      247.50      238.00     56.76 o 
  -1   0  13     1619.22     1674.37     38.08 o 
   0   0  13      171.10      182.32     15.92 o 
   1   0  13       71.19       51.42     10.65 o 
   2   0  13      136.70      163.79     13.33 o 
   3   0  13       41.28       46.61     12.25 o 
   4   0  13      421.30      422.29     30.97 o 
   5   0  13       78.10       87.23     29.78 o 
   6   0  13       30.76       27.92     13.48 o 
   7   0  13       25.40       35.60     17.01 o 
  -9   1  13        0.05        4.78      4.62 o 
  -8   1  13        1.67        5.08      7.18 o 
  -7   1  13       35.61       32.94     16.17 o 
  -6   1  13       62.56       59.73     18.01 o 
  -5   1  13      111.03       95.25     24.08 o 
  -4   1  13      273.43      290.69     33.88 o 
  -3   1  13        0.00        6.77      7.49 o 
  -2   1  13      665.91      716.88     23.84 o 
  -1   1  13      473.38      444.13     27.58 o 
   0   1  13      635.89      631.07     14.82 o 
   1   1  13        0.03        0.95      2.12 o 
   2   1  13      264.19      287.93     16.86 o 
   3   1  13       70.79       63.15     16.09 o 
   4   1  13        9.66       14.61      7.46 o 
   5   1  13       84.37       65.67     20.63 o 
   6   1  13       89.61       99.84     32.30 o 
  -9   2  13       27.00       14.77     11.21 o 
  -8   2  13       11.03        9.45      5.75 o 
  -7   2  13       43.03       51.50     13.38 o 
  -6   2  13        3.44        2.01      5.68 o 
  -5   2  13      484.74      509.89     21.26 o 
  -4   2  13        5.29        3.71      4.91 o 
  -3   2  13      497.99      504.94     23.91 o 
  -2   2  13      431.22      432.40     47.23 o 
  -1   2  13      114.12      130.85     31.61 o 
   0   2  13      125.21      113.49      8.54 o 
   1   2  13        6.19        5.32      3.99 o 
   2   2  13       27.60       29.17      7.66 o 
   3   2  13       11.41        5.04      3.56 o 
   4   2  13       37.32       27.80     13.80 o 
   5   2  13       84.88       70.62     23.80 o 
   6   2  13       62.01       51.96     16.74 o 
  -8   3  13        8.84        7.49      4.23 o 
  -7   3  13        0.38        4.37      3.73 o 
  -6   3  13       46.71       38.73     10.18 o 
  -5   3  13        1.35        7.24      4.93 o 
  -4   3  13      342.44      345.48     26.00 o 
  -3   3  13       42.89       49.30     15.57 o 
  -2   3  13       74.87       44.15     13.73 o 
  -1   3  13        5.27        9.05      4.57 o 
   0   3  13        0.74        4.96      4.50 o 
   1   3  13        9.83        5.44      3.52 o 
   2   3  13        5.07        5.77      2.91 o 
   3   3  13        2.72        1.85      3.79 o 
   4   3  13        6.89        7.94      7.95 o 
   5   3  13       34.70       48.74     18.05 o 
  -8   4  13        4.64        4.22      7.31 o 
  -7   4  13       71.81       70.41     36.16 o 
  -6   4  13       41.20       43.62     17.87 o 
  -5   4  13       41.26       38.67     10.56 o 
  -4   4  13        4.00        5.40      5.36 o 
  -3   4  13      147.46      140.04     34.99 o 
  -2   4  13        0.00        5.87      5.20 o 
  -1   4  13       44.93       30.34      9.59 o 
   0   4  13       59.90       61.92     17.15 o 
   1   4  13        1.37       11.09     11.24 o 
   2   4  13      211.89      175.24     52.07 o 
   3   4  13       14.51       25.79      9.08 o 
   4   4  13      158.50      134.29     47.70 o 
  -7   5  13       86.36      107.93     56.20 o 
  -6   5  13        0.13        4.86      9.75 o 
  -5   5  13       51.60       52.88     25.35 o 
  -4   5  13      250.90      274.33     52.12 o 
  -3   5  13      124.59      123.41     32.94 o 
  -2   5  13        7.03       20.42      8.56 o 
  -1   5  13       20.91       21.36      7.96 o 
   0   5  13       10.85        8.46      6.32 o 
   1   5  13       34.87       33.40     12.40 o 
   2   5  13       16.42       14.42     11.16 o 
   3   5  13        9.83       20.05     10.40 o 
  -6   6  13       56.74       51.86     19.89 o 
  -5   6  13       10.22       13.25     11.05 o 
  -4   6  13      119.70      127.46     40.78 o 
  -3   6  13       65.35       46.41     17.79 o 
  -2   6  13       49.95       38.99     20.31 o 
  -1   6  13        9.80       10.61      7.10 o 
   0   6  13       66.31       68.89     24.46 o 
   1   6  13      187.50      168.38     42.80 o 
   2   6  13      188.48      192.05     42.12 o 
  -3   7  13        3.30        5.31      9.11 o 
  -2   7  13        7.92        7.51      6.61 o 
  -1   7  13       12.61       13.84      7.00 o 
  -2 -11  14        0.99       10.86      6.06 o 
  -1 -11  14       15.53       14.20     11.46 o 
   0 -11  14       38.62       32.17     12.68 o 
   1 -11  14      199.46      237.99     35.44 o 
   2 -11  14       92.50       41.46     30.28 o 
  -4 -10  14       12.77       14.84      7.47 o 
  -3 -10  14        2.60        6.82      3.26 o 
  -2 -10  14        9.72       12.98      5.72 o 
  -1 -10  14        0.24        3.53      4.98 o 
   0 -10  14       18.83       19.17      6.02 o 
   1 -10  14       97.56       69.00     23.10 o 
   2 -10  14       61.86       47.90     16.35 o 
   3 -10  14      139.64      173.20     29.32 o 
   4 -10  14       22.52       28.45     17.67 o 
  -5  -9  14       82.55       78.49     30.11 o 
  -4  -9  14       36.75       33.98      9.20 o 
  -3  -9  14      107.73      109.88     25.39 o 
  -2  -9  14       58.70       34.62      9.95 o 
  -1  -9  14        9.49        9.65      5.04 o 
   0  -9  14       97.27       66.83     16.81 o 
   1  -9  14       56.51       48.63     15.80 o 
   2  -9  14       66.16       54.20     15.36 o 
   3  -9  14        0.05       10.47      6.41 o 
   4  -9  14       17.81       22.55      7.68 o 
   5  -9  14       12.76       12.71     10.33 o 
  -6  -8  14        1.48       14.98     11.41 o 
  -5  -8  14        0.44        4.26      4.75 o 
  -4  -8  14        3.47        7.51      4.45 o 
  -3  -8  14        2.14        4.13      3.88 o 
  -2  -8  14        3.22        4.88      5.47 o 
  -1  -8  14        5.13       12.20      4.90 o 
   0  -8  14      359.88      327.57     23.21 o 
   1  -8  14       56.66       48.28     10.77 o 
   2  -8  14       96.15      104.73     23.36 o 
   3  -8  14        4.54        2.46      4.28 o 
   4  -8  14        1.64       15.37     14.40 o 
   5  -8  14       32.33       34.69     16.74 o 
  -7  -7  14       28.50       34.41     26.18 o 
  -6  -7  14      132.12      100.12     45.51 o 
  -5  -7  14       10.72       14.28      8.65 o 
  -4  -7  14       23.81       19.70      7.03 o 
  -3  -7  14      187.06      164.52     14.27 o 
  -2  -7  14       75.46       63.63     15.56 o 
  -1  -7  14        2.09        9.25      4.33 o 
   0  -7  14       78.26       73.29     16.49 o 
   1  -7  14      139.47      129.10     28.56 o 
   2  -7  14        3.04        4.65      4.94 o 
   3  -7  14       44.73       47.22     13.81 o 
   4  -7  14       18.08       29.06      7.13 o 
   5  -7  14       42.18       48.79     23.65 o 
   6  -7  14       40.93       37.12     19.13 o 
  -8  -6  14        0.04        9.40      8.19 o 
  -7  -6  14      154.68      143.32     45.50 o 
  -6  -6  14        0.83        2.20      7.46 o 
  -5  -6  14      158.41      146.98     42.23 o 
  -4  -6  14      136.53      123.24     11.64 o 
  -3  -6  14      127.75      118.88     28.78 o 
  -2  -6  14      527.34      560.28     20.71 o 
  -1  -6  14       49.43       47.46     10.02 o 
   0  -6  14      626.05      662.65     23.91 o 
   1  -6  14       58.01       54.19     13.90 o 
   2  -6  14       13.58       13.28      6.70 o 
   3  -6  14      227.63      173.98     42.11 o 
   4  -6  14        0.32        3.97      4.48 o 
   5  -6  14        0.64        2.77      5.76 o 
   6  -6  14       66.11       64.07     23.84 o 
  -8  -5  14      260.76      228.49     75.44 o 
  -7  -5  14       18.29       16.08      8.47 o 
  -6  -5  14        1.01       11.50     10.11 o 
  -5  -5  14       13.00       14.76      7.25 o 
  -4  -5  14      112.18       73.22     28.63 o 
  -3  -5  14       29.57       37.72     12.37 o 
  -2  -5  14       20.24       21.83      8.16 o 
  -1  -5  14        0.14        6.50      5.15 o 
   0  -5  14      602.62      613.37     22.70 o 
   1  -5  14      195.87      199.57     29.60 o 
   2  -5  14       32.45       33.15     10.39 o 
   3  -5  14       26.35       33.19     11.32 o 
   4  -5  14       21.49       22.46     11.31 o 
   5  -5  14       12.35       11.21      9.29 o 
   6  -5  14      140.28      125.70     53.11 o 
   7  -5  14       30.42       23.93     15.62 o 
  -9  -4  14       77.02       57.39     32.69 o 
  -8  -4  14       45.75       54.11     15.85 o 
  -7  -4  14        8.32       11.57      6.96 o 
  -6  -4  14       15.00       17.74      7.98 o 
  -5  -4  14        0.07        1.84      4.57 o 
  -4  -4  14       57.16       53.01     16.65 o 
  -3  -4  14      152.98      155.19     41.89 o 
  -2  -4  14     1559.28     1678.49     53.50 o 
  -1  -4  14       18.46       32.99      6.99 o 
   0  -4  14      173.70      194.12     15.36 o 
   1  -4  14      172.47      152.38     36.68 o 
   2  -4  14       87.17       70.18     16.98 o 
   3  -4  14       28.25       34.12     12.78 o 
   4  -4  14       22.09       13.41      7.02 o 
   5  -4  14       54.06       50.02     21.88 o 
   6  -4  14       30.91       20.17     10.40 o 
   7  -4  14       41.41       45.31     32.09 o 
  -9  -3  14      121.93      131.65     57.69 o 
  -8  -3  14      135.46       96.23     42.23 o 
  -7  -3  14        0.31        7.77      9.37 o 
  -6  -3  14        3.16       11.52      7.21 o 
  -5  -3  14        6.15       11.47     15.87 o 
  -4  -3  14      303.23      278.40     64.85 o 
  -3  -3  14       88.56      126.89     24.67 o 
  -2  -3  14      123.68      121.62     13.83 o 
  -1  -3  14      718.42      812.84     21.37 o 
   0  -3  14       62.95       56.26     11.64 o 
   1  -3  14     1176.03     1219.21     28.48 o 
   2  -3  14        0.64        4.11      5.43 o 
   3  -3  14       75.44       60.52     12.13 o 
   4  -3  14        8.02        6.61      9.21 o 
   5  -3  14       97.41       86.71     39.94 o 
   6  -3  14       29.36       23.77     13.22 o 
   7  -3  14        0.09        3.21      5.85 o 
  -9  -2  14      209.61      154.45     81.22 o 
  -8  -2  14      139.71      125.23     38.27 o 
  -7  -2  14       86.99       64.36     29.99 o 
  -6  -2  14        1.16        4.38      9.51 o 
  -5  -2  14       43.83       37.87     18.40 o 
  -4  -2  14       28.80       33.17     14.19 o 
  -3  -2  14      238.45      200.56     49.56 o 
  -2  -2  14      102.07      147.29     31.00 o 
  -1  -2  14        1.47        6.36      4.90 o 
   0  -2  14      278.40      272.86     17.24 o 
   1  -2  14       69.19       53.54     16.09 o 
   2  -2  14      351.91      358.59     23.45 o 
   3  -2  14        3.75        1.76      2.88 o 
   4  -2  14       89.87       73.38     30.27 o 
   5  -2  14       34.03       29.65     16.05 o 
   6  -2  14       43.55       21.84     11.02 o 
  -9  -1  14        3.48        1.87      7.97 o 
  -8  -1  14        2.69        8.18      7.65 o 
  -7  -1  14        0.01        1.18      7.82 o 
  -6  -1  14        4.28       10.82      8.74 o 
  -5  -1  14      180.90      163.60     41.54 o 
  -4  -1  14      144.79       98.66     40.08 o 
  -3  -1  14      430.15      428.22     71.17 o 
  -2  -1  14      241.09      224.35     52.48 o 
  -1  -1  14      392.95      401.23     52.17 o 
   0  -1  14       47.93       42.18     11.25 o 
   1  -1  14      132.53      127.29     20.43 o 
   2  -1  14      142.69      159.22     11.53 o 
   3  -1  14      114.56      106.99      9.19 o 
   4  -1  14      165.04      134.16     40.31 o 
   5  -1  14       36.22       24.61     13.37 o 
   6  -1  14       26.45       23.97     17.61 o 
  -9   0  14      119.81      124.46     28.49 o 
  -8   0  14       51.44       66.79     26.21 o 
  -7   0  14       29.60       26.40     13.60 o 
  -6   0  14        0.44       18.62      9.13 o 
  -5   0  14      163.09      137.53     27.24 o 
  -4   0  14       60.13       78.39     31.06 o 
  -3   0  14       42.25       46.71     18.94 o 
  -2   0  14        8.49        8.06      9.67 o 
  -1   0  14      336.77      311.09     33.63 o 
   0   0  14      254.34      235.43     10.46 o 
   1   0  14       94.60       59.02     14.78 o 
   2   0  14       21.36       18.56      5.48 o 
   3   0  14       10.05        5.75      3.05 o 
   4   0  14        9.24       14.03      5.88 o 
   5   0  14        0.20        5.33      4.47 o 
   6   0  14        7.33       16.02      8.75 o 
  -8   1  14       32.88       12.52     14.61 o 
  -7   1  14       21.48       32.49      9.33 o 
  -6   1  14       67.09       70.05     20.68 o 
  -5   1  14       66.07       67.04     16.39 o 
  -4   1  14        3.90       14.52      7.34 o 
  -3   1  14      193.11      211.64     46.61 o 
  -2   1  14       12.63       21.13      5.48 o 
  -1   1  14       13.43       16.38      5.90 o 
   0   1  14       16.75       21.01      5.57 o 
   1   1  14        2.70        3.22      3.65 o 
   2   1  14       46.37       46.68     12.25 o 
   3   1  14        0.90        5.33      4.09 o 
   4   1  14      220.24      183.19     55.97 o 
   5   1  14        4.65       10.24      6.93 o 
  -8   2  14       14.23       11.48      5.11 o 
  -7   2  14       11.86        2.97      4.76 o 
  -6   2  14       29.18       30.15      9.10 o 
  -5   2  14      252.21      220.02     54.21 o 
  -4   2  14      126.83       99.34     26.32 o 
  -3   2  14      117.99       99.95     28.98 o 
  -2   2  14      657.15      667.88     23.44 o 
  -1   2  14       41.53       38.84     13.59 o 
   0   2  14       49.45       55.08     14.40 o 
   1   2  14       13.90       13.90      5.43 o 
   2   2  14        9.86       12.61      4.63 o 
   3   2  14        0.10        2.54      2.90 o 
   4   2  14       10.06       11.77      8.92 o 
   5   2  14       81.78       50.28     20.36 o 
  -8   3  14        1.40        9.34      5.19 o 
  -7   3  14       21.68       19.01     15.98 o 
  -6   3  14       46.34       42.87     13.35 o 
  -5   3  14       59.23       55.60     23.09 o 
  -4   3  14       37.31       29.04     12.57 o 
  -3   3  14        1.57       -1.98      5.65 o 
  -2   3  14      253.96      226.74     50.93 o 
  -1   3  14        0.55        4.98      3.06 o 
   0   3  14       63.79       62.56     19.99 o 
   1   3  14        6.01       10.93      5.89 o 
   2   3  14       70.11       67.59     26.30 o 
   3   3  14      138.67      144.21     67.78 o 
   4   3  14       13.10       17.44      9.56 o 
  -7   4  14       54.82       56.42     32.30 o 
  -6   4  14       36.43       37.11     17.43 o 
  -5   4  14       33.39       29.16     15.05 o 
  -4   4  14      324.16      345.08     18.51 o 
  -3   4  14        0.89       11.17      6.81 o 
  -2   4  14        0.97       10.57      9.95 o 
  -1   4  14      104.51       92.84     33.98 o 
   0   4  14      104.40       80.60     24.47 o 
   1   4  14        1.86        7.23      6.47 o 
   2   4  14       17.56        8.78      8.57 o 
   3   4  14        0.35       -3.44     14.60 o 
  -6   5  14        2.38       -0.92      7.67 o 
  -5   5  14       27.31       20.51     10.95 o 
  -4   5  14       59.86       51.72     29.51 o 
  -3   5  14        3.19        6.44      6.05 o 
  -2   5  14      102.27       88.01     29.05 o 
  -1   5  14       22.40       28.63     10.18 o 
   0   5  14       34.47       33.73     15.43 o 
   1   5  14       51.08       57.03     23.67 o 
   2   5  14        7.04       11.31      6.60 o 
  -4   6  14       86.69       82.15     50.26 o 
  -3   6  14       34.62       24.44     13.94 o 
  -2   6  14        5.19        3.92      4.19 o 
  -1   6  14        0.92        5.97      5.05 o 
  -3 -10  15        0.19        0.85      5.20 o 
  -2 -10  15       45.26       34.72     12.85 o 
  -1 -10  15       14.92       21.80      8.20 o 
   0 -10  15      158.06      130.83     32.63 o 
   1 -10  15        3.46        6.45      4.83 o 
   2 -10  15      112.94       84.79     30.70 o 
  -4  -9  15        2.77        4.83      6.49 o 
  -3  -9  15        0.27        5.86      4.93 o 
  -2  -9  15        0.07        6.10      3.57 o 
  -1  -9  15       13.47       17.04     10.45 o 
   0  -9  15       67.61       50.30     17.13 o 
   1  -9  15        7.26       17.13      5.61 o 
   2  -9  15        2.37        5.44      4.36 o 
   3  -9  15       98.20      103.15     37.57 o 
   4  -9  15        2.51        6.81      7.68 o 
  -6  -8  15      169.40      131.84     64.29 o 
  -5  -8  15      234.45      287.92     60.91 o 
  -4  -8  15      105.31      102.38     38.28 o 
  -3  -8  15       70.21       49.46     17.31 o 
  -2  -8  15        4.45        5.55      4.34 o 
  -1  -8  15       37.38       36.76     15.14 o 
   0  -8  15      150.85      126.73     33.49 o 
   1  -8  15       46.77       28.19      8.82 o 
   2  -8  15       69.78       51.21     17.32 o 
   3  -8  15        4.55        3.62      4.89 o 
   4  -8  15        4.66        5.38      6.06 o 
  -6  -7  15       10.59       21.41      9.23 o 
  -5  -7  15       39.70       27.37     11.18 o 
  -4  -7  15        0.24        3.51      8.73 o 
  -3  -7  15       98.63      107.81     24.78 o 
  -2  -7  15        1.24        6.91      5.40 o 
  -1  -7  15      492.32      520.12     22.65 o 
   0  -7  15        8.72       19.80      8.70 o 
   1  -7  15      166.41      192.54     42.89 o 
   2  -7  15      273.15      289.34     30.67 o 
   3  -7  15        0.51        4.02      5.60 o 
   4  -7  15        2.75       16.82      9.54 o 
   5  -7  15       47.22       43.73     20.37 o 
  -7  -6  15      202.27      195.14     55.48 o 
  -6  -6  15        6.76       10.16      8.70 o 
  -5  -6  15       35.18       27.06     10.38 o 
  -4  -6  15       66.16       71.39     25.29 o 
  -3  -6  15       24.86       29.34     10.98 o 
  -2  -6  15       94.98       72.07     16.62 o 
  -1  -6  15        4.78       10.26      5.25 o 
   0  -6  15        9.29        6.78      4.18 o 
   1  -6  15      248.29      277.68     30.35 o 
   2  -6  15       10.90       10.17      7.23 o 
   3  -6  15       31.25       22.55     11.86 o 
   4  -6  15       23.19       19.35     12.68 o 
   5  -6  15       10.01       16.94      7.56 o 
  -7  -5  15      129.98      108.28     39.33 o 
  -6  -5  15        8.49       21.19     11.35 o 
  -5  -5  15        5.77       11.83      9.76 o 
  -4  -5  15       34.92       36.42     19.98 o 
  -3  -5  15      201.91      200.50     37.01 o 
  -2  -5  15       59.80       62.51     16.40 o 
  -1  -5  15        2.00        4.49      4.62 o 
   0  -5  15      300.57      299.45     38.32 o 
   1  -5  15      156.99      138.57     30.84 o 
   2  -5  15        2.64        7.60      4.19 o 
   3  -5  15       59.63       41.65     14.64 o 
   4  -5  15       12.94       15.55      7.43 o 
   5  -5  15       36.75       58.66     20.33 o 
   6  -5  15      192.88      227.46     30.96 o 
  -8  -4  15      175.88      139.94     64.22 o 
  -7  -4  15       17.72       14.51     11.05 o 
  -6  -4  15       34.34       21.03      8.56 o 
  -5  -4  15       24.99       23.80     12.11 o 
  -4  -4  15       10.69       22.73      9.32 o 
  -3  -4  15        1.35       -4.21     15.48 o 
  -2  -4  15       76.01       87.10     25.67 o 
  -1  -4  15        0.32        3.68      5.32 o 
   0  -4  15      709.65      793.81     80.18 o 
   1  -4  15       95.94      115.29     23.71 o 
   2  -4  15      232.83      206.14     50.95 o 
   3  -4  15      101.04       85.30     23.89 o 
   4  -4  15        4.43       16.05      7.41 o 
   5  -4  15       60.24       51.01     18.73 o 
   6  -4  15       34.39       15.76      8.41 o 
  -8  -3  15      147.70      148.04     68.45 o 
  -7  -3  15        0.97        5.68      6.72 o 
  -6  -3  15      321.79      273.80     77.17 o 
  -5  -3  15        0.74       21.46      8.05 o 
  -4  -3  15      189.65      209.67     44.75 o 
  -3  -3  15      148.63      132.59     45.01 o 
  -2  -3  15       25.21       32.31     17.58 o 
  -1  -3  15      113.85       90.86     27.00 o 
   0  -3  15        0.07        4.69      4.86 o 
   1  -3  15       45.62       35.23     10.80 o 
   2  -3  15      150.36      140.30     41.82 o 
   3  -3  15       48.23       42.66     14.24 o 
   4  -3  15      170.19      147.52     54.35 o 
   5  -3  15       23.04       23.19     11.09 o 
   6  -3  15      156.59      108.53     76.36 o 
  -8  -2  15       32.26       14.10     10.09 o 
  -7  -2  15       33.96       31.67     13.84 o 
  -6  -2  15        3.99        6.11      7.27 o 
  -5  -2  15        8.66       34.01     12.51 o 
  -4  -2  15        7.41       18.93     11.66 o 
  -3  -2  15        9.46       12.26      8.19 o 
  -2  -2  15      132.10      122.64     39.54 o 
  -1  -2  15      416.76      440.20     43.05 o 
   0  -2  15       50.90       59.91     21.02 o 
   1  -2  15      188.96      181.21     15.17 o 
   2  -2  15       13.70       15.95      4.77 o 
   3  -2  15       24.72       27.17      7.29 o 
   4  -2  15       27.04       35.46     12.86 o 
   5  -2  15       64.62       71.81     27.30 o 
  -8  -1  15      235.37      199.50     60.81 o 
  -7  -1  15      205.53      199.21     70.97 o 
  -6  -1  15      104.68       84.95     36.39 o 
  -5  -1  15       62.54       65.51     26.73 o 
  -4  -1  15       13.89       13.82      6.51 o 
  -3  -1  15       19.23       18.18     10.80 o 
  -2  -1  15       14.99       22.98     14.30 o 
  -1  -1  15        6.24       18.08     10.61 o 
   0  -1  15        9.57       13.22      8.38 o 
   1  -1  15      150.02      132.03      8.88 o 
   2  -1  15       34.43       20.34      6.16 o 
   3  -1  15      137.23      111.20     46.14 o 
   4  -1  15       13.36        5.91      5.68 o 
   5  -1  15       27.02       34.35     10.10 o 
  -8   0  15        7.58        9.23     10.65 o 
  -7   0  15       51.06       39.95     21.27 o 
  -6   0  15       11.06       23.37     11.59 o 
  -5   0  15      106.37       84.04     25.88 o 
  -4   0  15       23.20       18.68      6.68 o 
  -3   0  15      786.18      789.37     36.12 o 
  -2   0  15        0.27        8.88      9.48 o 
  -1   0  15       19.46       22.65      9.42 o 
   0   0  15        9.76       11.69      6.93 o 
   1   0  15       13.33       16.25      5.38 o 
   2   0  15      187.09      171.60     14.61 o 
   3   0  15        0.78        2.47      5.11 o 
   4   0  15        2.78        7.83      6.23 o 
   5   0  15       44.22       42.84     20.10 o 
  -8   1  15       59.55       53.97     19.08 o 
  -7   1  15       72.83       63.36     16.55 o 
  -6   1  15       22.37       32.70     17.43 o 
  -5   1  15        0.35        6.43      3.73 o 
  -4   1  15      150.70      146.29     41.77 o 
  -3   1  15        0.11        5.09      5.53 o 
  -2   1  15      126.11      103.52     34.67 o 
  -1   1  15        0.09        6.69      4.53 o 
   0   1  15       61.62       67.74     20.52 o 
   1   1  15      311.73      321.70     19.42 o 
   2   1  15       30.68       28.30      9.69 o 
   3   1  15        4.66        7.11      4.76 o 
   4   1  15        2.95        8.71      6.17 o 
  -7   2  15      143.23      111.41     46.97 o 
  -6   2  15       70.78       52.20     15.14 o 
  -5   2  15       64.59       65.07     22.61 o 
  -4   2  15        4.70        5.95      4.15 o 
  -3   2  15       67.45       72.10     19.96 o 
  -2   2  15       80.10       74.76     27.28 o 
  -1   2  15        8.78       12.13      4.69 o 
   0   2  15        9.45       18.71     15.02 o 
   1   2  15       47.35       65.34     18.28 o 
   2   2  15       16.71       23.75     11.23 o 
   3   2  15       65.10       83.19     28.91 o 
   4   2  15       84.89       55.53     44.20 o 
  -6   3  15       20.71       20.30     12.80 o 
  -5   3  15       23.42       15.82      9.68 o 
  -4   3  15       36.31       41.18     12.67 o 
  -3   3  15      117.07       96.90     35.20 o 
  -2   3  15       41.53       30.20     11.92 o 
  -1   3  15       45.33       52.55     16.98 o 
   0   3  15       67.87       57.24     23.68 o 
   1   3  15        1.62        0.69      6.60 o 
   2   3  15       27.21       24.81     11.74 o 
   3   3  15       20.91       19.40     20.60 o 
  -5   4  15       83.30       76.49     35.15 o 
  -4   4  15       31.22       28.03     12.37 o 
  -3   4  15       31.02       28.77     13.08 o 
  -2   4  15      111.02       96.27     40.28 o 
  -1   4  15        0.78        7.27      8.00 o 
   0   4  15       89.67       73.33     30.60 o 
   1   4  15       18.79       16.61      8.33 o 
  -3   5  15        8.56        8.69      6.01 o 
  -2   5  15       63.63       41.72     18.57 o 
  -1   5  15        0.00        7.68      4.76 o 
  -3  -9  16       14.03       16.35      7.84 o 
  -2  -9  16        5.43        7.70      4.70 o 
  -1  -9  16      132.03       99.09     27.93 o 
   0  -9  16       26.85       24.36      9.07 o 
   1  -9  16       34.17       18.80     10.14 o 
   2  -9  16       25.80       21.29      7.58 o 
  -4  -8  16        6.52        5.66      6.52 o 
  -3  -8  16        0.51       13.84      8.60 o 
  -2  -8  16      136.01      102.80     22.87 o 
  -1  -8  16        0.54        6.28      5.31 o 
   0  -8  16        0.05        4.47      5.54 o 
   1  -8  16       83.30       65.86     23.65 o 
   2  -8  16       36.46       29.84     12.52 o 
   3  -8  16        5.70        5.25      7.44 o 
  -5  -7  16       18.28       36.15     12.74 o 
  -4  -7  16       43.05       58.16     19.09 o 
  -3  -7  16        7.25        9.11      6.50 o 
  -2  -7  16        0.33       -1.36     10.08 o 
  -1  -7  16        2.92        4.50      5.20 o 
   0  -7  16      216.29      239.43     33.63 o 
   1  -7  16       40.02       34.31      9.90 o 
   2  -7  16      357.68      377.35     52.33 o 
   3  -7  16      206.39      221.37     38.77 o 
   4  -7  16       34.55       26.23     13.76 o 
  -6  -6  16        0.20        6.07      8.48 o 
  -5  -6  16       98.33       70.00     41.04 o 
  -4  -6  16       12.04       19.66     19.90 o 
  -3  -6  16       88.01       90.16     31.85 o 
  -2  -6  16       11.08       13.99     11.10 o 
  -1  -6  16      639.01      666.29    141.01 o 
   0  -6  16        7.20        7.42      5.38 o 
   1  -6  16      403.82      455.29     21.66 o 
   2  -6  16       64.83       31.76     14.07 o 
   3  -6  16        0.59        8.16      9.73 o 
   4  -6  16        3.41       11.37      6.28 o 
  -7  -5  16      141.33      117.69     45.09 o 
  -6  -5  16        0.00       -0.67      7.43 o 
  -5  -5  16       18.87       15.60      8.22 o 
  -4  -5  16       80.75       69.50     21.85 o 
  -3  -5  16      165.62      178.19     42.45 o 
  -2  -5  16       31.06       27.31     11.91 o 
  -1  -5  16      469.74      479.75     88.22 o 
   0  -5  16      242.51      246.31     18.94 o 
   1  -5  16      377.95      428.59     41.55 o 
   2  -5  16        7.00       13.38      6.92 o 
   3  -5  16      121.89       96.66     28.79 o 
   4  -5  16        4.95       10.61     12.50 o 
   5  -5  16       83.73       63.64     41.72 o 
  -7  -4  16        4.51       14.54     12.41 o 
  -6  -4  16       35.55       29.54     19.01 o 
  -5  -4  16       17.16       22.02      6.08 o 
  -4  -4  16      151.10      127.58     44.66 o 
  -3  -4  16       16.79       13.48     11.27 o 
  -2  -4  16        5.78       11.48     10.30 o 
  -1  -4  16       12.86       25.38      7.43 o 
   0  -4  16       26.01       22.74     12.12 o 
   1  -4  16       69.66       49.18     12.74 o 
   2  -4  16        0.59        6.79      4.76 o 
   3  -4  16       22.25       25.52     13.40 o 
   4  -4  16        0.08        7.69      8.25 o 
   5  -4  16       19.58        4.15      4.72 o 
  -7  -3  16       56.42       56.81     19.21 o 
  -6  -3  16        3.84       21.48     10.94 o 
  -5  -3  16       49.48       34.44     17.85 o 
  -4  -3  16       49.14       24.24     13.86 o 
  -3  -3  16       41.78       41.99     14.56 o 
  -2  -3  16       79.26       67.50     21.85 o 
  -1  -3  16      475.35      501.63     30.47 o 
   0  -3  16       43.89       45.06     16.98 o 
   1  -3  16       67.17       41.96     35.47 o 
   2  -3  16        6.79        9.47      4.93 o 
   3  -3  16        7.85        3.47      5.60 o 
   4  -3  16      285.43      285.15     50.24 o 
   5  -3  16       35.40       34.82     24.31 o 
  -7  -2  16       12.29       14.70     10.26 o 
  -6  -2  16        8.41       13.64     11.46 o 
  -5  -2  16        0.94        0.23      9.51 o 
  -4  -2  16       12.77       17.41      8.50 o 
  -3  -2  16        3.57       13.96     10.98 o 
  -2  -2  16       25.08       34.29     13.68 o 
  -1  -2  16       10.49       16.54      9.58 o 
   0  -2  16      340.26      326.04     32.32 o 
   1  -2  16       30.88       28.20     13.32 o 
   2  -2  16       26.99       22.47      8.50 o 
   3  -2  16       38.13       23.74     13.93 o 
   4  -2  16        1.45        8.88      7.64 o 
  -7  -1  16      159.32      122.02     50.66 o 
  -6  -1  16       95.65       50.27     22.16 o 
  -5  -1  16        0.20        2.29      8.17 o 
  -4  -1  16       43.87       36.72     21.41 o 
  -3  -1  16        1.72        5.63      8.28 o 
  -2  -1  16       23.97       22.33     14.19 o 
  -1  -1  16        0.01        6.71     12.02 o 
   0  -1  16      100.65       69.97     18.40 o 
   1  -1  16        0.05        3.49      5.09 o 
   2  -1  16       48.45       44.04     13.57 o 
   3  -1  16       22.64       23.35     13.48 o 
   4  -1  16        3.96        5.36      6.63 o 
  -7   0  16       22.59       33.21     15.38 o 
  -6   0  16        0.02        5.44     12.32 o 
  -5   0  16       40.38       66.85     20.35 o 
  -4   0  16       82.92      116.93     25.51 o 
  -3   0  16        8.40       17.59      9.52 o 
  -2   0  16      120.21       91.57     34.41 o 
  -1   0  16      100.45       90.17     28.02 o 
   0   0  16      134.99      161.97     27.05 o 
   1   0  16       16.27        9.47      7.31 o 
   2   0  16        3.23        7.51      4.52 o 
   3   0  16       20.97       17.66     15.88 o 
   4   0  16       14.67       17.10     13.41 o 
  -6   1  16       35.41       41.72     12.42 o 
  -5   1  16      164.95      169.34     56.09 o 
  -4   1  16        1.39        4.28      2.68 o 
  -3   1  16       29.96       22.30     22.89 o 
  -2   1  16       65.86       64.06     25.56 o 
  -1   1  16        8.70        3.11      6.36 o 
   0   1  16       63.97       64.36     27.13 o 
   1   1  16       16.47       16.12      7.78 o 
   2   1  16        0.20        4.72      5.56 o 
   3   1  16       42.63       48.10     20.50 o 
  -6   2  16       63.08       48.01     23.71 o 
  -5   2  16        0.02       11.16      7.29 o 
  -4   2  16      149.51      138.27     41.27 o 
  -3   2  16        3.32        7.98      5.92 o 
  -2   2  16       33.92       37.86     14.04 o 
  -1   2  16       50.44       59.01     21.61 o 
   0   2  16        1.44        8.03      7.30 o 
   1   2  16        1.81        6.50      5.23 o 
   2   2  16       26.98       28.93     18.33 o 
  -5   3  16        4.21        9.86      6.47 o 
  -4   3  16        5.28        8.47      7.61 o 
  -3   3  16        3.27        6.94      4.24 o 
  -2   3  16        9.51       12.14      7.80 o 
  -1   3  16       26.28       20.89     10.60 o 
   0   3  16       51.40       47.19     22.78 o 
   1   3  16      297.85      387.18     28.62 o 
  -3  -8  17       24.64       14.69     18.24 o 
  -2  -8  17       30.22       24.86     29.16 o 
  -1  -8  17        6.21        6.68      6.53 o 
   0  -8  17        0.20        6.17      5.69 o 
   1  -8  17        5.17        5.35      5.27 o 
  -4  -7  17       10.16       13.63     11.17 o 
  -3  -7  17      118.08      101.38     44.61 o 
  -2  -7  17        0.15       13.13     12.41 o 
  -1  -7  17      123.64      128.97     46.47 o 
   0  -7  17       40.65       34.21     16.35 o 
   1  -7  17       10.99        6.22      4.87 o 
   2  -7  17       13.58       14.07      6.21 o 
  -5  -6  17       33.65       35.81     20.32 o 
  -4  -6  17        6.80       15.48      8.77 o 
  -3  -6  17        0.75       20.89     12.05 o 
  -2  -6  17       54.57       53.95     19.05 o 
  -1  -6  17        0.29        6.51      8.32 o 
   0  -6  17      164.21      134.12     43.51 o 
   1  -6  17       32.20       30.44     14.06 o 
   2  -6  17      282.81      348.66     22.66 o 
   3  -6  17        2.18        5.74      5.84 o 
  -5  -5  17        9.56       15.47      8.61 o 
  -4  -5  17       15.86       23.64     11.53 o 
  -3  -5  17        5.36        5.13      9.44 o 
  -2  -5  17      222.24      234.29     60.44 o 
  -1  -5  17       28.24       29.49     18.70 o 
   0  -5  17       16.30       30.81     11.72 o 
   1  -5  17      100.33       84.82     32.84 o 
   2  -5  17      223.91      216.02     28.62 o 
   3  -5  17       64.39       50.08     24.55 o 
  -6  -4  17       39.61       38.69     15.40 o 
  -5  -4  17        2.97        7.99      8.41 o 
  -4  -4  17       50.96       66.22     21.02 o 
  -3  -4  17      345.40      288.80     86.37 o 
  -2  -4  17      239.92      188.08     64.16 o 
  -1  -4  17      206.42      152.34     42.46 o 
   0  -4  17       62.47       47.23     17.34 o 
   1  -4  17      222.78      141.10     67.10 o 
   2  -4  17       68.36       36.68     32.97 o 
   3  -4  17      253.09      259.93     28.84 o 
  -6  -3  17       34.79       23.25     14.16 o 
  -5  -3  17       23.69       21.12     11.94 o 
  -4  -3  17       41.49       20.70     15.69 o 
  -3  -3  17        1.93        8.87      9.67 o 
  -2  -3  17      155.60      139.30     45.32 o 
  -1  -3  17        0.40       21.34     10.39 o 
   0  -3  17        7.26        7.46      7.04 o 
   1  -3  17       79.30       48.69     22.66 o 
   2  -3  17        7.11        1.15     11.64 o 
   3  -3  17      104.29       90.71     55.65 o 
  -6  -2  17      127.55       79.31     65.64 o 
  -5  -2  17       69.38       43.23     26.06 o 
  -4  -2  17      118.67       93.99     40.71 o 
  -3  -2  17      123.24       81.77     34.89 o 
  -2  -2  17       14.79       29.00      9.37 o 
  -1  -2  17      130.11       88.34     35.31 o 
   0  -2  17       26.10       19.80     11.03 o 
   1  -2  17      112.36      106.89     35.26 o 
   2  -2  17       25.90       11.82      7.62 o 
   3  -2  17       19.73       19.92     21.39 o 
  -6  -1  17       50.43       50.98     24.56 o 
  -5  -1  17        0.73        9.08      8.38 o 
  -4  -1  17       13.18       22.69     13.05 o 
  -3  -1  17        1.71        7.13      5.97 o 
  -2  -1  17        6.61       17.90     11.31 o 
  -1  -1  17      109.86       65.20     21.18 o 
   0  -1  17       13.37       12.62      8.32 o 
   1  -1  17       10.89        8.76      4.09 o 
   2  -1  17       31.80       29.04     33.94 o 
   3  -1  17        2.24        5.01      6.76 o 
  -6   0  17       36.78       24.81     19.81 o 
  -5   0  17       49.51       32.08     16.90 o 
  -4   0  17        2.97        9.77      7.22 o 
  -3   0  17       10.86       17.61     10.97 o 
  -2   0  17        2.62        3.13      5.33 o 
  -1   0  17       37.86       37.87     17.60 o 
   0   0  17        2.83       14.80      6.59 o 
   1   0  17        4.88       10.80      9.98 o 
   2   0  17        1.88       14.32     19.61 o 
  -5   1  17       29.33       41.44     13.17 o 
  -4   1  17       50.87       31.05     16.97 o 
  -3   1  17       16.22       18.94      8.14 o 
  -2   1  17       66.69       67.81     48.61 o 
  -1   1  17      100.47       85.57     30.37 o 
   0   1  17       14.42       20.24      8.49 o 
   1   1  17       17.42       19.17      7.67 o 
  -3   2  17        2.80        6.72      7.49 o 
  -2   2  17       16.93       17.68     10.50 o 
  -1   2  17        0.29        5.39      5.95 o 
  -3  -6  18      707.55      856.06     61.20 o 
  -2  -6  18       27.69       24.25     14.98 o 
  -1  -6  18       19.45       15.29     12.78 o 
   0  -6  18        0.10        5.80      9.95 o 
   1  -6  18       11.23       15.88     14.02 o 
  -4  -5  18        3.49        4.35     15.20 o 
  -3  -5  18        5.90       14.34     10.50 o 
  -2  -5  18       31.06       23.80     14.34 o 
  -1  -5  18       33.44       28.55     14.22 o 
   0  -5  18      255.35      209.78     84.83 o 
   1  -5  18       15.50       19.94     11.75 o 
  -4  -4  18       14.47       14.01     12.90 o 
  -3  -4  18       58.10       34.64     16.40 o 
  -2  -4  18       41.17       33.78     17.91 o 
  -1  -4  18       12.22        5.14      5.73 o 
   0  -4  18        0.04       10.99      8.31 o 
   1  -4  18       35.71       23.04     13.99 o 
  -4  -3  18      135.29       91.57     50.48 o 
  -3  -3  18        0.60       16.06     10.98 o 
  -2  -3  18       29.03       13.56      9.01 o 
  -1  -3  18        3.70       11.95      6.76 o 
   0  -3  18        7.16       16.14     10.05 o 
   1  -3  18      170.67      206.49     27.97 o 
  -4  -2  18        2.91        7.79      9.49 o 
  -3  -2  18       20.98       16.79     11.32 o 
  -2  -2  18        0.04        5.64      7.91 o 
  -1  -2  18       16.00       14.91     12.05 o 
   0  -2  18       36.07       38.90     16.39 o 
   1  -2  18       90.50       86.81     36.32 o 
  -4  -1  18       85.62       92.14     25.13 o 
  -3  -1  18       10.42        8.78     10.38 o 
  -2  -1  18       13.87       20.13      8.71 o 
  -1  -1  18       15.25       17.26     10.01 o 
   0  -1  18        2.99        6.49      7.76 o 
  -2   0  18       62.64       54.94     30.30 o 
  -1   0  18       40.56       48.16     18.31 o 
                                                 
